# Supplementary material for: An Epigenetically Distinct Subset of Children With Autism Spectrum Disorder Resulting From Differences in Blood Cell Composition
Source: Front Neurol. 2021 Apr 16;12:612817. doi: 10.3389/fneur.2021.612817 (PMC8085304; doi:10.3389/fneur.2021.612817)
Supplement: Supplementary file 1 [file Table_1.XLSX]

## Sheet: TableS1-Cell type est.
Supplementary Table 1. Blood cell type proportion estimates based on 450k data
Sample ID	Sample Group	Sex	Ethnicity	CD8T	CD4T	NK	Bcell	Monocyte	Granolucyte	Granolucyte/Lymphocyte Ratio
1-0465-003	ASD	M	Caucasian	0.188987	0.218179	0.0314665	0.128223	0.10902	0.327597	0.577921
1050049	ASD	M	Caucasian	0.0332442	0.281567	0.0551503	0.1002	0.109285	0.42236	0.89833
1050020	ASD	M	Caucasian	0.076946	0.153037	0.122411	0.114207	0.0901232	0.453454	0.971825
1050065	ASD	M	Caucasian	0.116827	0.135918	0.100161	0.0787323	0.0796129	0.504456	1.1687
1050001	ASD	M	Caucasian	0.080899	0.165697	0.06602	0.092869	0.113424	0.508221	1.25337
1050026	ASD	M	Caucasian	0.104875	0.129702	0.0477597	0.107125	0.15111	0.489291	1.25633
1050025	ASD	F	Caucasian	0.0871086	0.157292	0	0.0860734	0.0905873	0.593073	1.79462
1050066	ASD	M	Caucasian	0.0408612	0.0889568	0.104795	0.059103	0.127918	0.586305	1.99616
1050011	ASD	F	Caucasian	0.0374864	0.168763	0.0431725	0.042589	0.119778	0.592953	2.03059
1-0612-003	ASD	M	Asian	0.104152	0.192739	0.0981655	0.199721	0.0389278	0.377025	0.633893
1-0643-003	ASD	F	Caucasian	0.110509	0.205772	0.080686	0.129253	0.0798344	0.402088	0.764106
11472.p1	ASD	F	Caucasian	0.0996924	0.185586	0.119676	0.140892	0.0411992	0.421249	0.771736
11520.p1	ASD	M	Caucasian	0.160572	0.177279	0.0666158	0.117403	0.0648141	0.424912	0.81421
11393.p1	ASD	M	Caucasian	0.106793	0.303047	-1.73e-18	0.0907184	0.0469195	0.456579	0.912139
1-0644-003	ASD	M	Caucasian	0.0667293	0.224809	0.0762003	0.112904	0.0842369	0.440314	0.916096
208279	ASD	M	West Asian	0.125778	0.19461	0.0409443	0.107817	0.0914415	0.439754	0.937344
186510	ASD	M	South Asian	0.0869016	0.211115	0.0281813	0.128106	0.0889467	0.469361	1.03314
11318.p1	ASD	M	Caucasian	0.0984188	0.201949	0.0311578	0.123149	0.0637829	0.485384	1.06754
11415.p1	ASD	M	Caucasian	0.115897	0.168536	0	0.174389	0.055783	0.509789	1.11108
1-0613-003	ASD	M	Caucasian	0.0472586	0.10879	0.0867407	0.103666	0.150702	0.528984	1.52684
11262.p1	ASD	M	Caucasian	0.0918914	0.120772	0.0758645	0.0446695	0.0583066	0.61998	1.8607
JB-042	ASD	M	Caucasian	0.0367997	0.105476	0	0.129204	0.109288	0.624462	2.30021
13048.p1	ASD	F	Caucasian	0.0346263	0.108077	0.034581	0.0779836	0.103228	0.63605	2.4917
1-0494-004	ASD	M	NA	0.121347	0.213709	0	0.140044	0.0806247	0.463532	0.975651
1-0494-003	ASD	M	NA	0.0590879	0.128485	0.122966	0.0692309	0.131846	0.521256	1.37256
12363.p1	ASD	M	Caucasian	0.138546	0.31498	0.0105623	0.11744	0.0657772	0.379314	0.652271
11075.p1	ASD	M	Caucasian	0.1785	0.265286	0.024274	0.0737798	0.0824213	0.376123	0.694159
12132.p1	ASD	M	Caucasian	0.109644	0.191098	0.0334541	0.148144	0.0868165	0.448625	0.930101
13821.p1	ASD	F	Caucasian	0.0760362	0.235281	0	0.161717	0.0808897	0.441273	0.932856
14319.p1	ASD	M	Caucasian	0.0782285	0.227089	0.0439245	0.0947441	0.0966891	0.455512	1.02596
11177.p1	ASD	M	Caucasian	0.0999205	0.243592	0.0612531	0.0550435	0.096314	0.478508	1.04067
14279.p1	ASD	M	Caucasian	0.143004	0.143188	0.0290369	0.0986678	0.106507	0.489676	1.18309
11659.p1	ASD	F	Caucasian	0.106621	0.20462	0.0198487	0.0918827	0.0532064	0.523403	1.23744
14308.p1	ASD	M	Caucasian	0.0931966	0.210361	0	0.0746329	0.125622	0.492007	1.30095
11897.p1	ASD	M	Caucasian	0.0720043	0.237237	0	0.103094	0.0473719	0.539599	1.30864
13984.p1	ASD	M	Caucasian	0.080538	0.21772	0.0055365	0.0762411	0.119185	0.498467	1.31163
12382.p1	ASD	M	Caucasian	0.0925485	0.164124	0.0511968	0.0788223	0.0835891	0.529485	1.36927
11792.p1	ASD	M	Caucasian	0.0646353	0.153122	0.0537436	0.100113	0.116895	0.513872	1.38281
13587.p1	ASD	M	Caucasian	0.0181678	0.196241	0.10099	0.0689195	0.0666468	0.543769	1.41489
11196.p1	ASD	M	Caucasian	0.0566851	0.228826	0	0.0983992	0.0735178	0.557689	1.45266
13564.p1	ASD	M	Caucasian	0.101365	0.104292	0.0660567	0.0819046	0.0961018	0.555132	1.56986
13907.p1	ASD	M	Caucasian	0.0654532	0.154297	0.0802192	0.0245105	0.137918	0.526688	1.62318
12296.p1	ASD	M	Caucasian	0.0321232	0.130725	0.0575175	0.0841501	0.126763	0.573544	1.88347
11972.p1	ASD	F	Caucasian	0.0342579	0.118398	0.0752553	0.0677961	0.0968808	0.601039	2.03255
14149.p1	ASD	M	Caucasian	0.0778946	0.127618	0.00488847	0.0841276	0.0646412	0.639472	2.17117
13708.p1	ASD	M	Caucasian	0.0159027	0.10295	0.0693455	0.0388554	0.111393	0.6528	2.8751
11033.p1	ASD	M	Caucasian	0.142014	0.24671	0	0.177437	0.0660872	0.39368	0.69535
12367.p1	ASD	M	Caucasian	0.131868	0.190345	0.00547353	0.18255	0.135655	0.369608	0.724387
1-0731-003	ASD	M	Caucasian	0.120365	0.19715	0.0275012	0.172911	0.0889557	0.40787	0.787503
1-0414-003	ASD	M	Caucasian	0.135824	0.236575	0	0.124958	0.104712	0.398848	0.801935
1-0458-005	ASD	F	Caucasian	0.100167	0.264378	0.0577543	0.0539319	0.103469	0.435974	0.915467
1050138	ASD	M	Caucasian	0.092944	0.159254	0.0389231	0.168424	0.11893	0.426208	0.927458
1-0600-004	ASD	M	Caucasian	0.11476	0.146429	0.0448723	0.135519	0.0888631	0.512382	1.16034
1-0739-003	ASD	M	Caucasian	0.0797113	0.161826	0.0776917	0.0954271	0.114152	0.498249	1.20159
1-0818-003	ASD	F	Caucasian	0.0787551	0.162685	0.0210072	0.120894	0.119566	0.503049	1.31227
1-0549-003	ASD	M	Caucasian	0.0760867	0.118294	0.0427504	0.0476232	0.114444	0.615909	2.16295
2-1355-003	ASD	M	Caucasian	0.15053	0.241819	0.0697214	0.16101	0.0480581	0.361626	0.580384
2-1335-003	ASD	M	Caucasian	0.143566	0.267096	0.0984848	0.0825464	0.0595595	0.363281	0.613969
2-1300-003	ASD	M	Caucasian	0.159219	0.290591	0	0.147108	0.0514434	0.376426	0.630616
1-0758-003	ASD	F	Caucasian	0.18052	0.252818	0	0.11892	0.110723	0.368475	0.667217
2-1182-003	ASD	M	Caucasian	0.161928	0.296662	0	0.116547	0.0513824	0.39115	0.680099
2-1455-003	ASD	F	Caucasian	0.151103	0.259302	0.0407802	0.123632	0.0615055	0.39403	0.685487
1-0265-003	ASD	M	Caucasian	0.138936	0.208036	0.0525907	0.162146	0.0729828	0.387998	0.690745
2-1153-003	ASD	M	Caucasian	0.170438	0.135128	0.105065	0.168879	0.0571149	0.405283	0.699355
2-0033-003	ASD	M	Caucasian	0.0788031	0.327382	0.00867686	0.153066	0.0650542	0.40086	0.705831
2-1345-003	ASD	M	Caucasian	0.144152	0.189073	0.106293	0.117639	0.0734177	0.397959	0.714267
2-1313-003	ASD	M	Caucasian	0.172731	0.264744	0	0.112852	0.0817963	0.394986	0.717729
2-1322-003	ASD	M	Caucasian	0.10583	0.323987	0.0200919	0.0992602	0.0707649	0.396488	0.721978
2-1117-003	ASD	M	Caucasian	0.176799	0.216979	0.0584373	0.132178	0.0106278	0.424468	0.72634
1-0303-003	ASD	F	Caucasian	0.16003	0.186498	0.037115	0.165282	0.0727514	0.402703	0.733622
2-1163-003	ASD	M	Caucasian	0.0789794	0.273367	0.00596687	0.179734	0.0771755	0.401481	0.746182
2-0063-003	ASD	M	Caucasian	0.0896578	0.147733	0.19627	0.103686	0.0787908	0.40337	0.750669
2-0318-003	ASD	M	Caucasian	0.109972	0.287023	0	0.137561	0.0718417	0.40635	0.760163
2-1477-003	ASD	M	Caucasian	0.137501	0.245506	0.0300365	0.131873	0.0626958	0.415721	0.762908
2-0081-003	ASD	M	NA	0.122818	0.181702	0.166629	0.0592372	0.0786488	0.408253	0.769729
2-1365-003	ASD	F	Caucasian	0.11187	0.219713	0.0590622	0.14071	0.0846652	0.409051	0.769826
2-1305-003	ASD	M	Asian	0.175636	0.213451	0	0.153526	0.05632	0.420088	0.774193
1-0269-003	ASD	M	Caucasian	0.174548	0.185211	0	0.174161	0.0845742	0.414325	0.776004
2-1421-003	ASD	M	Caucasian	0.13016	0.238398	0	0.165284	0.0668088	0.416621	0.78042
1-0483-003	ASD	M	Caucasian	0.179172	0.274387	0	0.0760086	0.0663572	0.41405	0.781865
2-1360-003	ASD	M	Caucasian	0.178168	0.193478	0.0213494	0.130901	0.0868616	0.414606	0.791389
1-0846-003	ASD	M	NA	0.167912	0.214812	0.0150792	0.118254	0.0856599	0.42312	0.81991
2-0309-003	ASD	M	Caucasian	0.0927848	0.239305	0	0.158466	0.11484	0.40694	0.829549
2-1186-003	ASD	M	Caucasian	0.165996	0.229013	0	0.138699	0.0390237	0.45149	0.845949
1-0452-003	ASD	F	Caucasian	0.103632	0.166459	0.112928	0.102732	0.120465	0.41236	0.84891
1-0469-003	ASD	M	Caucasian	0.0362799	0.216738	0.169318	0.0986	0.059564	0.447207	0.858468
2-0323-003	ASD	M	Caucasian	0.136039	0.255251	0	0.119443	0.0659516	0.438531	0.858631
2-1325-003	ASD	M	Caucasian	0.151869	0.216258	0	0.135569	0.0776875	0.440927	0.875385
13163.p1	ASD	M	Caucasian	0.0844183	0.107564	0.210457	0.0866299	0.09149	0.434358	0.888132
2-1350-003	ASD	F	Caucasian	0.160027	0.228019	0	0.103761	0.0821655	0.439685	0.894021
2-1577-003	ASD	F	Caucasian	0.088421	0.228779	0.0572558	0.121592	0.0782102	0.453305	0.913833
11608.p1	ASD	M	Caucasian	0.103905	0.274962	-3.47e-18	0.12001	0.0693855	0.464272	0.930635
2-1428-003	ASD	M	Caucasian	0.0938483	0.24712	0.0027025	0.149028	0.0771073	0.458611	0.930815
2-1406-003	ASD	M	Caucasian	0.0909282	0.216969	0	0.186566	0.0700138	0.46461	0.939626
2-1195-003	ASD	M	Caucasian	0.140568	0.266312	0	0.0959915	0.0405646	0.474982	0.944537
2-1407-003	ASD	F	Caucasian	0.0668119	0.117003	0.228702	0.0784664	0.0637694	0.465895	0.948901
2-0013-003	ASD	M	Caucasian	0.0408121	0.189139	0.179721	0.0670771	0.0913007	0.4544	0.953124
2-1437-003	ASD	F	Caucasian	0.139687	0.199219	0.0178135	0.134674	0.0661631	0.469183	0.954799
2-1086-003	ASD	M	Caucasian	0.116554	0.278085	0	0.0893104	0.0591812	0.468718	0.968527
2-1441-003	ASD	F	Caucasian	0.121959	0.22664	0	0.129338	0.0759459	0.466371	0.975801
2-1168-003	ASD	M	Caucasian	0.087909	0.228668	0	0.164949	0.0578887	0.478051	0.992783
1-0191-003	ASD	M	Caucasian	0.109275	0.143436	0.0679652	0.148016	0.0855785	0.467987	0.998497
2-1389-003	ASD	M	Caucasian	0.128748	0.208448	0.0161068	0.117227	0.0649225	0.47813	1.01615
11276.p1	ASD	M	Caucasian	0.14535	0.185413	0.012248	0.135876	0.0612281	0.490407	1.02406
2-0145-003	ASD	M	Caucasian	0.0833013	0.162915	0.119055	0.0941933	0.0786516	0.474079	1.03181
1-0840-003	ASD	M	Caucasian	0.119973	0.195264	0	0.140425	0.124814	0.471639	1.03506
2-1371-003	ASD	M	Caucasian	0.116721	0.184028	0	0.14941	0.105921	0.467177	1.0378
1-0733-003	ASD	M	Caucasian	0.131714	0.118065	0.102129	0.119819	0.0834265	0.496008	1.05147
2-1166-003	ASD	M	Caucasian	0.053773	0.260424	0.00692464	0.149426	0.0517558	0.495788	1.05364
2-1592-003	ASD	M	Caucasian	0.112752	0.22399	0	0.123483	0.0850259	0.488675	1.06182
2-1272-003	ASD	M	Caucasian	0.0838776	0.223264	0.0479287	0.0978714	0.0809049	0.493709	1.09001
1-0271-003	ASD	M	Caucasian	0.0688383	0.203681	0	0.15974	0.122291	0.471285	1.09028
1-0320-003	ASD	F	Caucasian	0.0836955	0.175675	0.0552696	0.122849	0.0961845	0.480474	1.09825
2-1480-003	ASD	M	Caucasian	0.125482	0.173646	0.0717086	0.0749777	0.0781455	0.492903	1.10562
2-1386-003	ASD	M	Caucasian	0.106886	0.162891	0.0498637	0.125976	0.0899803	0.504855	1.13294
2-1440-003	ASD	M	Caucasian	0.100733	0.176589	0.0216862	0.144234	0.0696422	0.506894	1.14361
1-0743-003	ASD	M	Caucasian	0.0870463	0.184255	0.00348843	0.158411	0.12069	0.496369	1.14582
2-0057-003	ASD	M	Caucasian	0.0727241	0.205321	0.0800225	0.0699882	0.0897076	0.500252	1.16866
1-0255-003	ASD	M	Caucasian	0.139503	0.189481	0.00322627	0.0944024	0.0809279	0.502684	1.17831
2-1363-003	ASD	M	Caucasian	0.0858813	0.219541	0.00871634	0.116257	0.0791349	0.510797	1.18681
2-1230-003	ASD	F	Caucasian	0.118403	0.140217	0.0312917	0.154384	0.0618483	0.528155	1.18875
2-1486-003	ASD	M	Caucasian	0.158035	0.181335	0.00938237	0.0980482	0.0430365	0.532275	1.1913
1-0400-003	ASD	M	Caucasian	0.118803	0.181173	0	0.128549	0.0769546	0.521169	1.21619
2-1567-003	ASD	M	Hispanic	0.0840053	0.118546	0.049361	0.174538	0.0836465	0.518801	1.21656
1-0857-003	ASD	M	Caucasian	0.122127	0.173649	0.0787916	0.0513603	0.0750481	0.519116	1.21879
2-0285-003	ASD	M	Caucasian	0.0959355	0.173793	0.0662604	0.0714206	0.110437	0.501199	1.23021
2-1328-003	ASD	F	Caucasian	0.104104	0.160214	0.0527339	0.108928	0.0718989	0.528624	1.24096
2-1466-003	ASD	M	Caucasian	0.113941	0.178595	0.0131193	0.109331	0.0986453	0.516096	1.24365
2-1180-003	ASD	M	Caucasian	0.101592	0.192988	0	0.139465	0.0398053	0.553082	1.27425
12821.p1	ASD	M	Caucasian	0.100147	0.143485	0	0.147797	0.116623	0.514762	1.31508
2-0110-003	ASD	F	Caucasian	0.10488	0.157364	0.10219	0.0368761	0.0809658	0.532156	1.32605
2-1375-003	ASD	M	Caucasian	0.100293	0.162802	-3.47e-18	0.138033	0.0765346	0.542131	1.35152
2-1207-003	ASD	M	Caucasian	0.101559	0.164573	0.0122295	0.127636	0.0710415	0.561774	1.38369
2-1485-003	ASD	M	Caucasian	0.0956565	0.167919	0.0600913	0.0727373	0.0789864	0.548884	1.38466
2-1562-003	ASD	M	Caucasian	0.113469	0.16393	0	0.12345	0.0637721	0.555267	1.38523
1-0403-003	ASD	M	Caucasian	0.0948368	0.124087	0.100611	0.0604211	0.0908364	0.536712	1.41256
2-1431-003	ASD	M	Caucasian	0.0874796	0.158866	0	0.145962	0.0665744	0.562995	1.43509
2-1430-003	ASD	M	Jewish	0.110468	0.137215	0.0204795	0.109832	0.0825296	0.553546	1.46443
1-0684-003	ASD	M	Caucasian	0.0849254	0.202477	0.0334382	0.0635633	0.0720544	0.56609	1.47264
2-1194-003	ASD	M	Caucasian	0.114474	0.176245	0	0.0983628	0.0461207	0.574454	1.47643
2-0043-003	ASD	M	Caucasian	0.0648463	0.198513	0.0105322	0.0862772	0.114393	0.543784	1.5098
2-1341-003	ASD	F	Caucasian	0.0884997	0.165221	0.0505451	0.0761677	0.0611209	0.579921	1.52437
2-0068-003	ASD	M	Caucasian	0.0586862	0.164387	0.0356484	0.0929599	0.106968	0.557475	1.58517
2-1205-003	ASD	F	Caucasian	0.0782735	0.191054	0.0192707	0.0642838	0.0894209	0.574909	1.62918
1-0231-003	ASD	M	Caucasian	0.114424	0.103619	0.102177	0.0353695	0.0709279	0.587367	1.65181
12401.p1	ASD	M	Caucasian	0.0998326	0.111705	0.0291545	0.0987665	0.100995	0.578941	1.70548
1-0395-003	ASD	M	Caucasian	0.0770469	0.109957	6.71e-05	0.156455	0.0776929	0.599379	1.74479
2-1160-003	ASD	F	Caucasian	0.135803	0.112991	0.0212303	0.0640553	0.0737328	0.610401	1.82712
1-0332-003	ASD	M	South Asia	0.0521086	0.0889521	0.0375247	0.141817	0.115367	0.586301	1.82989
2-0102-003	ASD	M	Caucasian	0.0782207	0.0833807	0.105947	0.0565918	0.100543	0.595335	1.83666
2-0070-003	ASD	M	Caucasian	0.0305037	0.185412	0.0291668	0.0829011	0.090002	0.603669	1.84055
2-1116-003	ASD	M	Caucasian	0.07477	0.112335	0.00130124	0.134478	0.0805507	0.620684	1.92231
2-1152-003	ASD	F	Caucasian	0.0613365	0.139185	0.0183595	0.0636353	0.118801	0.614113	2.17372
2-1303-003	ASD	M	Caucasian	0.0661087	0.138961	0.00728944	0.06844	0.116384	0.622836	2.21808
2-1343-003	ASD	F	Caucasian	0.0636275	0.124866	0.0326362	0.0580766	0.118405	0.621654	2.22651
2-0286-003	ASD	M	Caucasian	0.0357761	0.174161	0	0.0753435	0.0760316	0.654384	2.29382
2-1380-003	ASD	M	Caucasian	0.0551515	0.151345	0	0.0600882	0.119396	0.62389	2.34031
2-0319-003	ASD	F	Caucasian	0.086749	0.116559	0.0176358	0.0524449	0.0823145	0.652213	2.38566
2-0295-003	ASD	M	Caucasian	0.0173797	0.144335	0.0476754	0.0612269	0.0907664	0.653089	2.41333
1-0841-003	ASD	M	Caucasian	0.0622468	0.131718	0	0.0721877	0.117913	0.642854	2.41536
2-0019-003	ASD	M	Caucasian	0.0425463	0.149905	0.0274979	0.043757	0.0922934	0.648775	2.46022
2-1444-003	ASD	M	Caucasian	0.0452933	0.133552	0	0.0641947	0.119151	0.656459	2.70103
2-0045-003	ASD	M	Caucasian	0.0583993	0.137992	0	0.0183685	0.0633362	0.733231	3.41419
1-0531-003	ASD	F	Caucasian	0.136352	0.197802	0.119542	0.116784	0.0771916	0.370981	0.650295
12130.p1	ASD	F	Caucasian	0.113917	0.168896	0.0334222	0.19808	0.0951077	0.424779	0.825911
3-0442-000	ASD	M	Caucasian	0.127282	0.255797	0	0.144302	0.0565993	0.441482	0.83712
3-0446-000	ASD	M	Caucasian	0.122398	0.292052	0	0.105335	0.0407216	0.463967	0.892614
1-0584-003	ASD	M	Caucasian	0.0829477	0.177802	0.0892924	0.109011	0.0954157	0.482896	1.05194
11282.p1	ASD	M	Caucasian	0.0885304	0.201234	0.00139431	0.144285	0.0710327	0.513221	1.17862
3-0439-000	ASD	M	Caucasian	0.142469	0.179351	0.0095509	0.0714238	0.113972	0.508598	1.26267
3-0458-000	ASD	M	Caucasian	0.102654	0.135899	0.0864076	0.0478333	0.0531237	0.594483	1.59467
1-0601-003	ASD	F	Caucasian	0.136437	0.165636	0.166087	0.161625	0.045047	0.385087	0.611459
1-0623-003	ASD	F	Caucasian	0.12242	0.189601	0.060381	0.217886	0.081827	0.361292	0.61206
1050022	ASD	M	Asian	0.124118	0.195788	0.0862037	0.20808	0.0360826	0.378366	0.616041
2-0272-003	ASD	M	Caucasian	0.167499	0.237326	0	0.187241	0.0686936	0.384426	0.649296
1-0780-003	ASD	M	Caucasian	0.116472	0.217036	0.0677001	0.140697	0.134678	0.355517	0.656049
1-0710-003	ASD	M	Caucasian	0.132497	0.309665	0.00140145	0.126696	0.0449572	0.398229	0.698331
1-0621-003	ASD	M	Asian	0.162063	0.192112	0.0393622	0.161448	0.0931807	0.391522	0.705464
1-0627-003	ASD	M	Caucasian	0.123776	0.357689	0	0.0626675	0.0794682	0.389298	0.715448
1-0667-003	ASD	F	Caucasian	0.135306	0.252837	0.0390098	0.0905974	0.134711	0.375059	0.7244
1-0760-003	ASD	M	Caucasian	0.143192	0.236284	0.00244299	0.177474	0.0671313	0.409974	0.732892
1-0262-003	ASD	M	Caucasian	0.121799	0.167779	0.100973	0.147824	0.102393	0.401739	0.746206
1-0617-003	ASD	M	NA	0.0902737	0.29691	0.061624	0.0930706	0.0730437	0.407754	0.752483
1-0186-004	ASD	M	Caucasian	0.126899	0.190841	0.0281341	0.201053	0.0739329	0.417549	0.763445
1-0602-003	ASD	M	Asian	0.171459	0.127392	0.115202	0.121436	0.0929621	0.418624	0.78176
1-0855-003	ASD	M	NA	0.147203	0.155078	0.00693275	0.221542	0.0867982	0.415559	0.782956
1-0680-003	ASD	M	Caucasian	0.0942	0.233096	0.10058	0.0997256	0.0505496	0.441528	0.836859
1-0884-003	ASD	M	NA	0.116998	0.255646	0.0257642	0.115238	0.0712416	0.430818	0.838746
1-0232-004	ASD	M	Jewish	0.140394	0.202597	0.000236422	0.173577	0.0891854	0.436706	0.845012
1-0228-003	ASD	M	Caucasian	0.0325978	0.292661	0.0552547	0.107664	0.11074	0.413553	0.847135
1-0765-003	ASD	M	Asian	0.135999	0.201424	0	0.179443	0.0687769	0.444373	0.859746
LN0009-003	ASD	M	Caucasian	0.0752673	0.267955	0.0816577	0.103804	0.0355899	0.455611	0.861783
1-0644-003	ASD	M	Caucasian	0.0632158	0.242783	0.0772745	0.106436	0.0825667	0.438885	0.896216
1-0186-005	ASD	M	Caucasian	0.145046	0.181817	0.015296	0.153248	0.0943026	0.447087	0.902464
1-0614-003	ASD	M	Caucasian	0.0823937	0.154718	0.124197	0.121952	0.0867805	0.448657	0.928396
1-0681-003	ASD	F	Caucasian	0.137475	0.212554	0	0.123783	0.0891482	0.448982	0.947595
1-0447-003	ASD	M	Caucasian	0.13724	0.217343	0	0.111809	0.110047	0.445208	0.954579
1-0749-003	ASD	M	Caucasian	0.0854178	0.259543	0.00800847	0.111953	0.11152	0.444905	0.956945
LN0027-003	ASD	M	NA	0.167999	0.217113	0.0407756	0.0703664	0.0496525	0.477737	0.962689
1-0761-003	ASD	M	Caucasian	0.0833782	0.282287	0.00597794	0.0835649	0.116596	0.443716	0.974754
1-0647-003	ASD	M	Asian	0.142162	0.201008	0.0276299	0.110502	0.0614948	0.47425	0.985347
1-0458-003	ASD	M	Caucasian	0.11978	0.176703	0.0700296	0.0937521	0.0936953	0.458942	0.997127
1-0412-003	ASD	M	Caucasian	0.0716819	0.183854	0.121531	0.108458	0.0743085	0.48479	0.998486
1-0768-003	ASD	M	Asian	0.18269	0.187769	0	0.0990726	0.0726919	0.490188	1.04399
1-0722-003	ASD	M	Caucasian	0.0895353	0.177847	0.101184	0.071689	0.116825	0.465391	1.05709
1-0633-003	ASD	M	Caucasian	0.119964	0.146107	0.096179	0.0875489	0.0802495	0.490364	1.09019
1-0672-003	ASD	M	Caucasian	0.143429	0.181464	0	0.141992	0.0574218	0.510034	1.09242
1-0754-003	ASD	M	Caucasian	0.0547526	0.218568	0.0519444	0.119309	0.0903337	0.492269	1.10728
1-0618-003	ASD	M	Asian	0.129661	0.125873	0.120356	0.093257	0.0452057	0.519793	1.10795
1-0763-003	ASD	M	Caucasian	0.0159722	0.165345	0.139639	0.140003	0.0707449	0.510936	1.10842
2-1318-004	ASD	M	Caucasian	0.0532981	0.169706	0.0207239	0.200671	0.0925732	0.500063	1.12526
1-0219-003	ASD	M	Caucasian	0.109017	0.163947	0.0653329	0.0944924	0.0912049	0.489705	1.13151
1-0688-003	ASD	M	Caucasian	0.0340938	0.164838	0.0964725	0.139734	0.0765882	0.504404	1.15918
1-0610-003	ASD	M	Caucasian	0.093451	0.146136	0.0574113	0.11182	0.151421	0.478355	1.17009
7-0050	ASD	F	Caucasian	0.105794	0.190419	0.00411239	0.120746	0.105147	0.497556	1.18164
1-0779-003	ASD	M	Asian	0.118829	0.0934221	0.0644231	0.15373	0.0952278	0.522263	1.21342
1-0639-003	ASD	M	Hispanic	0.158095	0.13239	0.00810859	0.122358	0.0817841	0.532066	1.26396
1-0721-003	ASD	M	Caucasian	0.138917	0.140762	0.0284107	0.102206	0.0749084	0.551687	1.34461
1-0615-003	ASD	M	Caucasian	0.091438	0.148925	0.0691214	0.0933891	0.0781797	0.542278	1.34602
1-0665-003	ASD	M	Caucasian	0.0848061	0.18481	0	0.137883	0.0593018	0.549751	1.34909
1-0784-003	ASD	M	Caucasian	0.105434	0.173912	0.00479838	0.101604	0.108246	0.525439	1.36213
1-0716-003	ASD	M	Caucasian	0.102018	0.187982	0.00118632	0.115444	0.0725587	0.561196	1.38011
1-0630-003	ASD	M	Caucasian	0.0750699	0.138062	0.0493653	0.125631	0.0772774	0.557561	1.43654
1-0700-003	ASD	M	Caucasian	0.0639684	0.155697	0.0725532	0.0826971	0.0901079	0.553773	1.47706
1-0628-003	ASD	M	Caucasian	0.0662874	0.147017	0.0329747	0.138171	0.0615048	0.588928	1.53187
1-0613-003	ASD	M	Caucasian	0.0577766	0.102549	0.0859586	0.0947027	0.159465	0.525869	1.5422
1-0620-003	ASD	F	Caucasian	0.0973014	0.167818	0	0.0945404	0.0788051	0.581948	1.61805
LN0001-003	ASD	F	Caucasian	0.0914923	0.118748	0.0293661	0.112855	0.105816	0.574418	1.62973
1-0578-003	ASD	M	Caucasian	0.0553121	0.113322	0.103746	0.0667983	0.108482	0.570955	1.68335
1-0607-003	ASD	F	Caucasian	0.035444	0.191544	0.0447787	0.0591349	0.109098	0.573773	1.73397
1-0703-003	ASD	M	Caucasian	0.0924854	0.114858	0.0325989	0.0970857	0.103671	0.596635	1.77028
1-0678-003	ASD	M	Caucasian	0.0578236	0.150045	0.00547525	0.0737303	0.129491	0.598853	2.08606
1-0887-003	ASD	M	Caucasian	0.032446	0.0900245	0.0123905	0.0480284	0.100991	0.729193	3.98707
1-0631-003	ASD subset	M	Caucasian	0.203238	0.259277	0.0229143	0.111679	0.0721169	0.341221	0.571456
11998.p1	ASD subset	M	Caucasian	0.0834629	0.320899	0	0.207662	0.0264917	0.358132	0.58516
11610.p1	ASD subset	M	Caucasian	0.135947	0.278274	0.0276914	0.162002	0.0405255	0.363236	0.601469
11066.p1	ASD subset	M	Caucasian	0.122008	0.281532	0.0165235	0.167734	0.062888	0.362453	0.61663
12275.p1	ASD subset	M	Caucasian	0.151608	0.367444	0.00203762	0.139885	0.0849329	0.25494	0.385703
11828.p1	ASD subset	M	Caucasian	0.258249	0.380583	0	0.151622	0.0303605	0.183048	0.231573
1-0664-003	ASD subset	F	Caucasian	0.149525	0.295021	0.0118011	0.19097	0.054621	0.308817	0.477072
1-0717-003	ASD subset	F	Caucasian	0.146611	0.293025	0.0122685	0.155729	0.107336	0.298222	0.490793
11424.p1	ASD subset	M	Caucasian	0.112837	0.240715	0.0781112	0.165724	0.0846403	0.350881	0.58736
1-0589-003	ASD subset	M	Hispanic	0.172949	0.246446	0.151774	0.142083	0.0552484	0.227823	0.319414
1-0764-003	ASD subset	M	na	0.187396	0.428767	0	0.1203	0.00889459	0.267673	0.363458
2-1438-003	ASD subset	F	Caucasian	0.136933	0.353105	0.0612572	0.126093	0.0677251	0.273039	0.403076
2-1268-003	ASD subset	M	Caucasian	0.158685	0.415782	0	0.113909	0.0351495	0.288342	0.418873
2-1292-003	ASD subset	M	Caucasian	0.0889171	0.399405	0	0.194727	0.0578664	0.290472	0.425258
2-1167-003	ASD subset	F	Caucasian	0.115982	0.38612	0	0.178048	0.0321388	0.301279	0.442959
1-0737-003	ASD subset	F	Caucasian	0.187795	0.300365	0.00325253	0.186346	0.0496444	0.312252	0.460712
2-1461-003	ASD subset	M	Caucasian	0.107394	0.410688	0	0.143031	0.0337882	0.316303	0.47844
2-1317-003	ASD subset	M	Caucasian	0.122969	0.279162	0	0.224427	0.0736405	0.323581	0.516442
2-1323-003	ASD subset	M	Caucasian	0.108377	0.27624	0	0.239239	0.0494983	0.344071	0.551524
2-1184-003	ASD subset	M	Caucasian	0.161458	0.344355	0	0.139655	0.00482589	0.375555	0.581833
2-1422-003	ASD subset	M	Caucasian	0.117525	0.25556	0	0.217223	0.0485763	0.390614	0.661711
3-0438-000	ASD subset	M	Caucasian	0.140374	0.431508	0	0.196164	0.0184912	0.235227	0.306266
3-0448-000	ASD subset	M	Caucasian	0.179004	0.287275	0.0170583	0.191475	0.0509369	0.299902	0.444423
7-0002-00	ASD subset	M	Caucasian	0.160622	0.293082	0.0153925	0.171452	0.0867259	0.301873	0.471272
3-0456-000	ASD subset	M	Caucasian	0.268638	0.266313	0.0069931	0.106308	0.0143653	0.35774	0.551853
1-0738-003	ASD subset	M	na	0.313911	0.137446	0.173335	0.0977025	0.0822991	0.222208	0.307599
1-0728-003	ASD subset	M	Caucasian	0.174173	0.264232	0.0600314	0.243561	0.0577603	0.235078	0.316818
1-0682-003	ASD subset	M	Caucasian	0.173758	0.325738	0.0173781	0.169448	0.0290973	0.326058	0.47508
1-0748-003	ASD subset	M	Caucasian	0.167213	0.317875	0	0.161381	0.0641643	0.335638	0.519185
1-0675-003	ASD subset	M	Caucasian	0.113008	0.314896	0.066627	0.114689	0.0702877	0.336089	0.55167
1-0631-003	ASD subset	M	Caucasian	0.203927	0.2704	0.029291	0.110602	0.065882	0.340853	0.554937
1-0576-003	ASD subset	M	Caucasian	0.122539	0.328655	0	0.166645	0.0474132	0.355437	0.575291
BS-226	Control	F	Caucasian	0.0528546	0.139274	0.108917	0.122456	0.119034	0.466483	1.10149
JR-114	Control	M	Caucasian	0.10854	0.191268	0.0031771	0.106909	0.120571	0.462925	1.12938
TM-1336	Control	M	Caucasian	0.0710462	0.210769	0.0529702	0.0967296	0.0896691	0.489935	1.13538
MM-119	Control	M	Caucasian	0.0991669	0.142962	0.0565886	0.120814	0.0937282	0.488731	1.16495
LD-104	Control	M	Caucasian	0.0755654	0.176011	0.0557538	0.0824186	0.13701	0.460139	1.1806
MB-1316	Control	M	Caucasian	0.0841228	0.128842	0.0453022	0.109506	0.125371	0.50028	1.36029
JM-153	Control	M	Caucasian	0.0673167	0.168562	0.023296	0.0744632	0.115703	0.563048	1.68761
EP52W-R4	Control	F	Caucasian	0.0548424	0.149876	0.0670263	0.0677814	0.0704115	0.600295	1.76804
AM-152	Control	M	Caucasian	0.0302251	0.172794	0.0223512	0.0689938	0.110607	0.600152	2.03881
BB-236	Control	M	Caucasian	0.0791722	0.236024	0.0917765	0.0859842	0.0851408	0.430994	0.874304
CG-092	Control	M	Caucasian	0.0659945	0.197856	0.00874114	0.118481	0.0897878	0.534353	1.36638
JL-137/1362	Control	M	Caucasian	0.058808	0.162268	0.0370139	0.107958	0.133772	0.501663	1.37048
11006.s1	Control	M	Caucasian	0.0570728	0.168881	0.0428731	0.111544	0.0727823	0.555521	1.46047
FR-189	Control	M	Caucasian	0.0771557	0.138345	0.0438494	0.0621462	0.0840252	0.600626	1.86822
BR-181	Control	M	Caucasian	0.0281834	0.163115	0.0657023	0.0498239	0.0971702	0.600227	1.95625
SSC05316	Control	M	na	0.0805949	0.135678	0.0881898	0.0945194	0.10717	0.514622	1.28984
SSC00953	Control	M	na	0.0885216	0.155317	0	0.103178	0.11022	0.555788	1.60162
1-0247-004	Control	M	Caucasian	0.103656	0.0887294	0.0155323	0.142315	0.09889	0.569207	1.62523
SSC03739	Control	M	na	0.0806048	0.144419	0.0225627	0.0775959	0.112099	0.58332	1.79382
11075.s1	Control	M	Caucasian	0.127244	0.257275	0.0672357	0.0528216	0.0915631	0.402346	0.797395
14328.s1	Control	F	Caucasian	0.0895661	0.170035	0.140271	0.0599325	0.157171	0.37136	0.807647
13335.s1	Control	M	Caucasian	0.0797025	0.234931	0.113977	0.0554014	0.111455	0.40867	0.844339
11972.s1	Control	F	Caucasian	0.134922	0.22689	0.0134518	0.100678	0.0991036	0.415951	0.873952
12255.s1	Control	M	Caucasian	0.08593	0.246631	0.027518	0.135434	0.0646142	0.443528	0.895089
13552.s1	Control	M	Caucasian	0.181099	0.197883	0	0.107549	0.0813152	0.454769	0.934718
11897.s1	Control	M	Caucasian	0.0860429	0.277539	0.0199312	0.0763606	0.0834107	0.456725	0.993152
14433.s1	Control	M	Caucasian	0.106245	0.234063	0.00623228	0.106063	0.095408	0.457032	1.00979
14406.s1	Control	M	Caucasian	0.125772	0.113594	0.0833974	0.176387	0.069017	0.514257	1.03026
12132.s1	Control	M	Caucasian	0.084801	0.189198	0.0343791	0.104409	0.103748	0.483159	1.17048
11177.s1	Control	M	Caucasian	0.0983966	0.197976	0.00109204	0.105667	0.0999538	0.507429	1.25872
14302.s1	Control	F	Caucasian	0.0738634	0.195801	0.00789459	0.0719005	0.119329	0.53029	1.51746
11257.s1	Control	M	Caucasian	0.0800616	0.16239	0	0.0967364	0.112282	0.555727	1.6384
11947.s1	Control	M	Caucasian	0.0910678	0.143233	0.00463371	0.0678975	0.116614	0.586699	1.91212
12346.s1	Control	M	Caucasian	0.0442067	0.134991	0.0572525	0.0564749	0.0968972	0.613465	2.09427
13733.s1	Control	M	Caucasian	0.050454	0.0635512	0.0196754	0.0439465	0.152859	0.672835	3.78791
11828.s1	Control	F	Caucasian	0.125558	0.246658	0	0.152419	0.0922181	0.384521	0.732932
11033.s1	Control	M	Caucasian	0.111826	0.144458	0.0547938	0.0679358	0.120757	0.508796	1.34242
12130.s1	Control	M	Caucasian	0.0750865	0.137737	0.0582112	0.0835022	0.11125	0.547644	1.54467
EP14W	Control	M	Asian	0.159396	0.169256	0.141569	0.126718	0.0612545	0.375322	0.628744
EP29W	Control	F	Caucasian	0.135966	0.262231	0.0405315	0.0931991	0.0385656	0.440844	0.828767
EP4W	Control	M	Caucasian	0.101524	0.21404	0.0291351	0.11775	0.107318	0.442544	0.956957
EP27W	Control	M	Caucasian	0.0925295	0.177321	0.0831397	0.10912	0.0761031	0.473761	1.02521
EP9W	Control	M	na	0.0605702	0.134641	0.0459283	0.172985	0.118796	0.485104	1.1714
EP55W	Control	M	Caucasian	0.0793337	0.188937	0.068431	0.0750735	0.0515375	0.555232	1.34839
EP11W	Control	M	South Asian	0.0792367	0.202724	0.0186923	0.101367	0.0690076	0.55354	1.3769
EP15W	Control	M	Jewish	0.122951	0.164977	0	0.078209	0.119123	0.528156	1.44251
EP51W	Control	M	African	0.0822399	0.117512	0.0693985	0.100002	0.092915	0.551596	1.49423
EP57W	Control	M	Caucasian	0.0796802	0.13483	0.0249971	0.0992142	0.0577641	0.611355	1.80489
EP42W	Control	F	Asian	0.0997201	0.100597	0.0596139	0.0588743	0.0682602	0.617765	1.93775
14292.s1	Control	F	Caucasian	0.195695	0.245576	0	0.116946	0.0530414	0.40182	0.719826
12933.s1	Control	F	Caucasian	0.114346	0.200027	0.0501386	0.117605	0.0791301	0.443471	0.919843
14016.s1	Control	F	Caucasian	0.0611781	0.162264	0.151547	0.0937558	0.0498874	0.486371	1.0376
12630.s1	Control	F	Caucasian	0.0961963	0.149369	0.0881993	0.054256	0.124508	0.500327	1.28943
11654.s1	Control	F	Caucasian	0.142096	0.161964	0.0300166	0.0779074	0.0644977	0.554007	1.34473
13890.s1	Control	F	Caucasian	0.0494249	0.096622	0.159314	0.0447777	0.131435	0.532867	1.52187
13844.s1	Control	F	Caucasian	0.11059	0.125839	0.0274522	0.0776024	0.126398	0.537924	1.57525
EP52W	Control	F	Caucasian	0.0545499	0.167733	0.0627457	0.0719721	0.0587988	0.598664	1.67693
CT0004-003	Control	F	na	0.0565058	0.157954	0.0688053	0.0388588	0.110315	0.584262	1.81378
AX-306/1589	Control	F	na	0.145095	0.250683	0.117351	0.115885	0.126829	0.273325	0.43453
DB-346/1717	Control	M	na	0.0498236	0.187405	0.224107	0.106495	0.132696	0.336879	0.593274
JF-057	Control	M	na	0.119546	0.270586	0.111576	0.0576654	0.103424	0.344133	0.615212
CB-314/1610	Control	M	na	0.107728	0.228697	0.116999	0.113137	0.0585642	0.403087	0.711464
JB-341/1703	Control	M	Caucasian	0.137252	0.174846	0.0496345	0.175993	0.0677992	0.418466	0.778213
TG-148	Control	M	Caucasian	0.0929504	0.257272	0.0497168	0.109451	0.0949154	0.409533	0.803968
OA-020/1231	Control	M	na	0.107127	0.256284	0	0.143071	0.0829463	0.423509	0.836177
RJ-258W	Control	M	Caucasian	0.0995497	0.221807	0.0469063	0.124509	0.0738295	0.442167	0.897304
TB-342/1706	Control	M	Caucasian	0.0613875	0.231432	0.0602064	0.124216	0.0938018	0.445553	0.9336
EP32W	Control	M	West Asian	0.0690866	0.268541	0.0471514	0.114233	0.0575226	0.467007	0.935864
FH-225	Control	M	na	0.102339	0.204416	0.0542796	0.131716	0.0739272	0.461624	0.936832
EP53W	Control	F	Caucasian	0.100973	0.21438	0.028938	0.12424	0.113189	0.439496	0.93803
JK-156	Control	M	Caucasian	0.107279	0.134982	0.111407	0.120945	0.0899701	0.453916	0.956393
CT0011-003	Control	M	Caucasian	0.121367	0.188174	0.0267446	0.129407	0.108251	0.450133	0.966587
EH-268W	Control	F	Caucasian	0.0792219	0.188827	0.0490871	0.126693	0.0884346	0.469372	1.05755
LD-104/1555	Control	M	Caucasian	0.103504	0.168951	0.0514893	0.102849	0.121516	0.461188	1.08059
CT0012-003	Control	M	Caucasian	0.100426	0.193455	0.0471027	0.0960722	0.101482	0.481123	1.10083
MM-119/1567	Control	M	na	0.0989624	0.158924	0.0585441	0.12075	0.0875426	0.486759	1.11341
DF-244W	Control	M	Caucasian	0.112483	0.219981	0	0.0898637	0.125378	0.470808	1.11479
JS-129/1361	Control	M	na	0.0292391	0.240363	0.0953743	0.0731934	0.088949	0.49185	1.12251
VG-282/1747	Control	F	Caucasian	0.130586	0.113293	0.113805	0.066112	0.110155	0.481263	1.1356
SS-172	Control	F	Caucasian	0.0858031	0.206666	0.0697346	0.0660457	0.104989	0.48727	1.13782
EP50W	Control	F	South Asian	0.138086	0.165037	0.031677	0.105551	0.0717517	0.504093	1.14475
EP34W	Control	F	African	0.136045	0.153111	0.0968227	0.0708313	0.0405548	0.52394	1.14696
WC-044	Control	M	Caucasian	0.0627647	0.242672	0.0376007	0.0850411	0.0776122	0.506767	1.18382
EP47W	Control	F	South Asian	0.0746673	0.100506	0.0243164	0.225586	0.0953944	0.509962	1.1997
CT0009-003	Control	M	Caucasian	0.106764	0.244081	0	0.0858301	0.0578013	0.524	1.19998
CS-054	Control	M	Caucasian	0.104711	0.177592	0.0405038	0.0868292	0.108383	0.492256	1.20169
MM-269	Control	F	Caucasian	0.110838	0.169408	0.0114373	0.0962974	0.159409	0.468112	1.20653
EP43W	Control	F	Caucasian	0.124042	0.19884	0.00904103	0.0934216	0.06957	0.51706	1.21562
AJW-357/1757	Control	M	na	0.136422	0.179814	0.0361195	0.0473809	0.113231	0.502586	1.25729
KA-352/1734	Control	M	na	0.05661	0.191671	0.000183989	0.137734	0.138591	0.489038	1.26629
LS-287/1518	Control	M	na	0.0640707	0.183055	0.0671612	0.0718028	0.127271	0.493928	1.27931
JC-122	Control	M	Caucasian	0.0724085	0.109191	0.0481716	0.14256	0.152639	0.485984	1.30525
DB-266	Control	M	Caucasian	0.0497629	0.152496	0.068471	0.119946	0.128197	0.509956	1.30532
EP51	Control	M	na	0.0905991	0.12594	0.0619918	0.111196	0.0840054	0.539623	1.38462
AP-284/1745	Control	M	na	0.015402	0.141497	0.177202	0.0407012	0.124667	0.524295	1.39886
TG-278W	Control	M	Caucasian	0.107001	0.169735	0.0242697	0.0613119	0.120921	0.52626	1.45249
ML-301/1750	Control	M	Caucasian	0.0690449	0.196122	0.0819774	0.0423953	0.055443	0.573547	1.47237
EW-255	Control	F	na	0.0705426	0.184338	0.0502936	0.0641476	0.0921074	0.544005	1.47299
EP45W	Control	M	na	0.0775733	0.26387	0	0.0296768	0.0823486	0.559108	1.50654
EP41W	Control	M	Caucasian	0.0540771	0.167569	0.0596924	0.0963686	0.0663929	0.576837	1.52721
EA-242	Control	M	Caucasian	0.028734	0.15568	0.0339472	0.140375	0.10144	0.559458	1.55952
JS-265W	Control	M	Caucasian	0.0828859	0.143385	0.0638737	0.0706167	0.0841949	0.572382	1.58659
EP30W	Control	F	Caucasian	0.0871149	0.13687	0.0169654	0.120404	0.0797412	0.581731	1.60986
JM-153/1530	Control	M	Caucasian	0.0661192	0.183625	0.0150218	0.0757473	0.117198	0.554427	1.62821
NP-438/1989	Control	M	na	0.0438533	0.219564	0	0.0873207	0.0823762	0.577464	1.64643
AC-118	Control	F	na	0.0810417	0.201246	0.0188514	0.0589086	0.059085	0.598675	1.66277
EJ-079	Control	F	na	0.113162	0.0840168	0.0423797	0.090464	0.134242	0.549543	1.66517
EP58W	Control	M	South Asian	0.0782164	0.101434	0.0365281	0.121652	0.0863019	0.588046	1.74065
EP28w	Control	F	Caucasian	0.055357	0.144158	0.0571537	0.0778357	0.0752512	0.608143	1.81804
EP39W	Control	F	Caucasian	0.0765789	0.155287	0.0248262	0.0719303	0.0805081	0.599625	1.82467
JT-286/1515	Control	M	na	0.0473597	0.119258	0.0583565	0.0936136	0.0894141	0.605787	1.90147
EP38W	Control	F	na	0.0766861	0.117026	0.0116354	0.122392	0.0654392	0.630617	1.92414
EP54W	Control	F	Caucasian	0.0448992	0.160587	0.0197586	0.0813522	0.104496	0.594039	1.93753
DH-279W	Control	M	Caucasian	0.0663141	0.135324	0.0131305	0.101814	0.0995094	0.618695	1.95429
CT0013-003	Control	F	na	0.0835957	0.141535	0.0212463	0.0600839	0.101415	0.607675	1.98288
JL-361/1765	Control	F	na	0.0716698	0.0874928	0.0578775	0.0624205	0.116868	0.622368	2.22703
NW-254	Control	M	na	0.013729	0.122362	0.0707952	0.0802626	0.0870571	0.645493	2.24794
CS-245/1576	Control	M	na	0.0644685	0.13854	0	0.0776815	0.084568	0.640523	2.28196
EP49W	Control	M	Caucasian	0.106698	0.145283	0	0.0350824	0.0546899	0.673847	2.34738
KN-018	Control	M	na	0.025234	0.0835105	0.0710748	0.0657767	0.124799	0.642493	2.61606
ML-272/1503	Control	F	Caucasian	0.0259906	0.0724864	0.0584351	0.0788847	0.128589	0.647898	2.7477
EP33W	Control	M	Asian	0.0508063	0.0881974	0.0163881	0.0852346	0.0566299	0.720949	2.99614

## Sheet: TableS2-DNAm data
Supplementary Table 2. DNA methylation data for the 400 significant CpG sites identified between ASD cases (n=265) and neurotypical controls (n=122)
CG	logFC	AveExpr	t	P.Value	FDR adjusted p-value	Beta	delta_beta	Chromosome	Position	UCSC_RefGene_Name	Relation_to_Island	Enhancer
cg00091349	-0.129934	0.90971	-3.90358	0.000112884	0.00452789	0.974259	0.0543741	chr3	151048406	MED12L;P2RY13	OpenSea
cg00121045	-0.118567	0.763998	-3.77538	0.000186437	0.00626702	0.519524	0.0680303	chr16	1416053	UNKL	S_Shore
cg00139681	-0.10487	0.086453	-4.57948	6.40446e-06	0.000663019	3.59865	0.0587227	chr7	106125168		OpenSea	TRUE
cg00201133	-0.0891433	-0.478757	-4.30522	2.14624e-05	0.00149679	2.48834	0.0525719	chr10	35740216	CCNY;CCNY	OpenSea	TRUE
cg00280235	-0.116147	0.00646859	-3.65228	0.000297952	0.00849877	0.0960598	0.0617813	chr7	107797076	NRCAM;NRCAM;NRCAM;NRCAM	OpenSea
cg00350932	0.347762	-0.29281	4.08177	5.49417e-05	0.0028106	1.62938	-0.06646	chr2	86335912	PTCD3	S_Shelf
cg00439981	-0.10215	0.711915	-3.66502	0.000283997	0.00824771	0.139314	0.0622717	chr6	170684299	FAM120B	N_Shore
cg00444740	-0.0815696	-0.27586	-3.92765	0.000102576	0.00424641	1.06122	0.0544193	chr8	129162178	MIR1208	OpenSea
cg00448395	-0.205957	-0.355806	-5.31305	1.87978e-07	6.30457e-05	6.86258	0.0504534	chr7	124570359	POT1;POT1;POT1;POT1;POT1	S_Shore
cg00524900	-0.100357	-0.592715	-3.82785	0.000152075	0.00550721	0.703977	0.0621502	chr5	118609965	TNFAIP8	OpenSea	TRUE
cg00589520	-0.150349	0.0892658	-4.29068	2.28448e-05	0.00155978	2.43118	0.0535092	chr7	23513039		N_Shore
cg00593607	-0.0753401	-0.0682434	-4.45475	1.11843e-05	0.000968825	3.08612	0.0598243	chr12	93530780		OpenSea	TRUE
cg00602811	-0.163015	1.00624	-3.96104	8.97489e-05	0.00389114	1.18261	0.0656227	chr2	145278564	ZEB2;ZEB2;ZEB2	N_Shelf
cg00637104	-0.0887728	0.285644	-3.72029	0.000230321	0.00719994	0.328414	0.0632556	chr20	1785303		S_Shore	TRUE
cg00791074	-0.127422	-0.43692	-3.91677	0.000107118	0.00437634	1.02186	0.0587133	chr6	151186169	MTHFD1L	N_Shore
cg00825252	-0.137589	-0.829504	-3.82988	0.000150877	0.00548059	0.711143	0.067384	chr1	214455388	SMYD2	S_Shore
cg01087254	-0.113906	-0.204341	-5.11444	5.09333e-07	0.000121727	5.93755	0.0648556	chr15	57052190		OpenSea	TRUE
cg01203286	-0.129135	1.06552	-3.90809	0.00011088	0.00447859	0.990519	0.0589805	chr2	46873926		OpenSea	TRUE
cg01292810	-0.310326	0.296442	-3.92221	0.000104826	0.00431157	1.04151	0.0784237	chr3	184241840		N_Shore
cg01309342	-0.0912294	0.358011	-3.97694	8.41915e-05	0.00373047	1.24074	0.0541867	chr3	174129495		OpenSea	TRUE
cg01474011	-0.069532	-0.0890062	-3.89709	0.000115826	0.00460354	0.950903	0.0619064	chr2	225435131	CUL3	OpenSea	TRUE
cg01506917	-0.154802	0.397662	-5.05419	6.85034e-07	0.000147049	5.66291	0.0552148	chr6	42417086	TRERF1	N_Shelf
cg01561719	-0.094852	-0.061474	-4.62276	5.26246e-06	0.000579484	3.77945	0.0686262	chr10	90611855	ANKRD22	OpenSea
cg01596292	-0.100827	0.410905	-4.07673	5.60912e-05	0.00284587	1.61051	0.052347	chr8	101315505	RNF19A;RNF19A	OpenSea	TRUE
cg01686975	-0.0968876	-0.512015	-4.65597	4.52169e-06	0.000525695	3.9192	0.0645838	chr7	138816336		N_Shelf
cg01827633	-0.0708982	-0.340418	-4.00461	7.5288e-05	0.00345866	1.34242	0.0587768	chr2	219610103	TTLL4	OpenSea	TRUE
cg01917716	-0.0973186	0.663835	-3.91103	0.000109593	0.00444347	1.00112	0.0519222	chr11	59824541	MS4A3;MS4A3;MS4A3	OpenSea
cg01924292	-0.0974746	0.312471	-4.29221	2.26955e-05	0.00155182	2.43719	0.0696521	chr12	1815334	ADIPOR2	OpenSea	TRUE
cg02010481	-0.101403	-0.894433	-4.05757	6.06781e-05	0.00299632	1.53887	0.0642008	chr7	28218524	JAZF1	N_Shore
cg02033582	-0.13557	0.0839929	-3.65203	0.000298221	0.00850467	0.0952443	0.0809036	chr17	29394814		OpenSea	TRUE
cg02041484	-0.0749984	-0.258841	-3.68969	0.00025873	0.00776092	0.223389	0.0677562	chr7	129266958	NRF1	OpenSea	TRUE
cg02088996	-0.0748192	-0.577074	-3.60036	0.000361702	0.00963867	-0.0786137	0.056051	chr7	41817771	LOC285954	OpenSea	TRUE
cg02112168	-0.103856	0.160208	-3.90627	0.000111683	0.00450044	0.98397	0.0549629	chr14	45579561	PRPF39;SNORD127	OpenSea
cg02175321	-0.179361	0.452713	-3.64211	0.000309539	0.00871624	0.0616684	0.0620678	chr11	103930844	PDGFD;PDGFD	OpenSea	TRUE
cg02262553	-0.0867233	-0.186378	-3.65056	0.000299874	0.00853356	0.090263	0.0672216	chr4	87849250		OpenSea	TRUE
cg02266731	-0.0894201	-0.362144	-4.0474	6.32579e-05	0.00308484	1.50094	0.0610042	chr12	69357333	CPM	OpenSea	TRUE
cg02347984	-0.149893	-0.0130125	-5.38321	1.31233e-07	5.02646e-05	7.19654	0.0523613	chr6	26170601	HIST1H2BD	N_Shore
cg02377024	-0.216103	0.153222	-7.74454	9.56143e-14	4.08409e-08	20.4394	0.0520287	chr2	96805411	ASTL	OpenSea
cg02399831	-0.0914948	0.258577	-3.66879	0.000279998	0.00817378	0.152108	0.0623549	chr3	112113161		OpenSea	TRUE
cg02488934	-0.142705	-0.331269	-5.95714	6.04444e-09	6.68894e-06	10.0652	0.0595687	chr1	156422580		N_Shelf
cg02538681	-0.107535	0.538988	-4.1954	3.42395e-05	0.00204261	2.06103	0.0668239	chr10	90611911	ANKRD22	OpenSea
cg02543462	-0.090162	-0.832928	-3.91499	0.00010788	0.00439444	1.01543	0.054549	chr2	113885116	IL1RN;IL1RN;IL1RN;IL1RN	OpenSea
cg02684562	-0.261029	0.447671	-3.68137	0.00026701	0.00792516	0.19496	0.0534252	chr10	26064950		OpenSea	TRUE
cg02813542	-0.188949	0.0790951	-5.89388	8.58709e-09	8.35514e-06	9.73729	0.0540967	chr11	33084877	TCP11L1;TCP11L1	OpenSea	TRUE
cg02832512	-0.0886537	0.260622	-4.42622	1.26831e-05	0.00105419	2.97066	0.0515678	chr6	22113516	FLJ22536	OpenSea	TRUE
cg02841912	-0.168407	-0.800125	-5.51624	6.57222e-08	3.20099e-05	7.83984	0.0781878	chr6	152955983	SYNE1;SYNE1	N_Shore
cg02872426	-0.369377	2.33292	-3.89227	0.000118055	0.00465665	0.933605	0.0754638	chr6	110736772	DDO;DDO	OpenSea	TRUE
cg02889973	-0.105902	-0.529952	-4.08822	5.35013e-05	0.00275998	1.65361	0.0595985	chr1	234977572		OpenSea	TRUE
cg02929855	-0.112498	0.450606	-4.18926	3.5135e-05	0.00208035	2.03743	0.0596202	chr12	1922067	CACNA2D4	OpenSea	TRUE
cg02961101	-0.0899121	-0.448819	-3.71277	0.000237012	0.00733289	0.302547	0.0663182	chr16	48533155		S_Shelf
cg03043157	-0.183188	-0.104236	-3.70805	0.000241307	0.00741689	0.286327	0.0679703	chr6	97010903	FHL5;FHL5	OpenSea
cg03184588	-0.219837	0.659809	-7.18918	3.71109e-12	1.05677e-07	16.9978	0.0501925	chr12	31480300	FAM60A;FAM60A;FAM60A	S_Shore
cg03206537	-0.128059	-0.952184	-4.50295	9.03002e-06	0.000836973	3.28269	0.0501194	chr20	44521739	CTSA;CTSA;CTSA	S_Shore
cg03249630	-0.116522	0.0884743	-4.43267	1.23282e-05	0.00103294	2.99671	0.0736039	chr10	90611782	ANKRD22	OpenSea
cg03303585	-0.114607	0.88976	-3.63047	0.000323324	0.00895915	0.0224024	0.0517948	chr4	75585178		OpenSea	TRUE
cg03458096	-0.114415	0.545696	-4.05708	6.08009e-05	0.00300134	1.53703	0.0588269	chr10	129105057	DOCK1	OpenSea
cg03566513	-0.169235	1.17237	-3.63364	0.000319517	0.00889091	0.033074	0.0698491	chr12	81332744	LIN7A	S_Shore
cg03568673	-0.0698308	0.188248	-3.64687	0.000304065	0.00861163	0.0777495	0.0554222	chr13	20796216	GJB6;GJB6;GJB6;GJB6	OpenSea
cg03689552	-0.0662574	-0.061462	-3.6844	0.000263966	0.00786542	0.205307	0.0520176	chr16	3292971	MEFV	OpenSea
cg03801286	-0.0726421	-0.165987	-3.69407	0.000254474	0.00767901	0.238361	0.0500057	chr21	35884508	KCNE1	OpenSea
cg03979241	-0.17204	0.701618	-4.243	2.79979e-05	0.00178761	2.24503	0.0689685	chr8	21916824	EPB49;EPB49;EPB49;EPB49;EPB49;EPB49;EPB49;EPB49	S_Shelf
cg03996151	-0.163634	0.817732	-4.58052	6.37428e-06	0.00066198	3.603	0.0584993	chr9	124130401	STOM;STOM	N_Shore
cg04003615	-0.225884	1.16491	-4.55113	7.27745e-06	0.00072274	3.48109	0.0672767	chr5	179486382	RNF130	OpenSea	TRUE
cg04084348	-0.0641032	-0.681252	-3.64819	0.000302552	0.00858454	0.0822456	0.0548681	chr10	75677011	PLAU;C10orf55;PLAU	OpenSea
cg04100595	-0.182321	-1.39561	-3.86833	0.000129756	0.00497164	0.847863	0.070528	chr12	27615138		OpenSea
cg04202620	-0.123969	0.444338	-4.12908	4.51812e-05	0.0024664	1.80779	0.0591923	chr8	1872355	ARHGEF10	OpenSea
cg04213390	-0.0870822	0.187531	-3.9917	7.93223e-05	0.00358084	1.29492	0.0623829	chr2	85743934		OpenSea	TRUE
cg04295372	-0.0941234	0.0346132	-3.68442	0.000263941	0.00786524	0.205391	0.0521522	chr1	101184332	VCAM1;VCAM1	OpenSea
cg04308040	-0.172198	1.11507	-4.09497	5.2033e-05	0.00271049	1.67898	0.0718283	chr13	44942303		OpenSea	TRUE
cg04381957	-0.12599	-0.633636	-4.66921	4.25534e-06	0.000503733	3.97514	0.063119	chr3	16550461	RFTN1	N_Shelf
cg04451770	-0.0858088	-0.169639	-5.114	5.10429e-07	0.00012187	5.93555	0.0508519	chr10	97515372	ENTPD1;ENTPD1;ENTPD1;ENTPD1;ENTPD1;ENTPD1;ENTPD1	OpenSea
cg04518985	-0.107675	1.16561	-3.61724	0.000339687	0.0092364	-0.0220709	0.0506828	chr8	27476203		S_Shelf
cg04542977	-0.156732	-0.547719	-4.8113	2.19822e-06	0.000324	4.58449	0.0559793	chr1	51982669	EPS15	N_Shore
cg04598292	-0.0977924	-0.61689	-3.8113	0.000162211	0.00573094	0.645527	0.0566354	chr7	158495856	NCAPG2	N_Shore
cg04645070	-0.12652	-0.695236	-4.9899	9.3689e-07	0.0001824	5.37299	0.0704314	chr11	34393106		OpenSea	TRUE
cg04731861	-0.212518	-1.13758	-3.97595	8.45278e-05	0.00374188	1.23711	0.0589317	chr2	219085781	ARPC2;ARPC2	S_Shelf
cg04789403	-0.169685	-0.939661	-4.61759	5.38785e-06	0.000588587	3.75777	0.0679661	chr15	80271218		OpenSea	TRUE
cg04890576	-0.258332	0.435146	-5.07658	6.13792e-07	0.000137409	5.76465	0.0660918	chr17	73032613		S_Shore
cg05091997	-0.129225	-1.54554	-3.69482	0.000253747	0.00766357	0.240943	0.0552741	chr17	60897721		OpenSea	TRUE
cg05146536	-0.0661928	-0.672019	-3.6118	0.000346643	0.00937184	-0.0403251	0.0555099	chr4	77140678		OpenSea	TRUE
cg05156137	-0.276509	0.0136932	-5.35067	1.55105e-07	5.57208e-05	7.04119	0.0680492	chr21	35898975	RCAN1;RCAN1;RCAN1	OpenSea	TRUE
cg05219445	-0.182336	-0.970167	-5.55664	5.31303e-08	2.75081e-05	8.03785	0.0588958	chr6	139855396		OpenSea	TRUE
cg05252264	-0.0949295	-0.321645	-3.63318	0.00032006	0.00890277	0.0315455	0.0654769	chr19	55385587	FCAR;FCAR;FCAR;FCAR;FCAR;FCAR;FCAR;FCAR;FCAR;FCAR;FCAR;FCAR;FCAR;FCAR;FCAR;FCAR;FCAR;FCAR	OpenSea
cg05316627	-0.191922	1.33508	-4.88138	1.57776e-06	0.000257127	4.89089	0.0536264	chr6	87861261		N_Shore
cg05438378	-0.124718	-0.682098	-3.78316	0.000180915	0.00614287	0.546727	0.0541923	chr15	67383736	SMAD3	OpenSea	TRUE
cg05475440	-0.0790096	-0.443281	-4.08116	5.50787e-05	0.00281416	1.62711	0.0511258	chr17	26452975	NLK	OpenSea	TRUE
cg05486872	-0.117758	-0.156532	-3.76315	0.000195435	0.0064667	0.476882	0.0545492	chr18	3066822	MYOM1;MYOM1	N_Shore	TRUE
cg05580141	-0.0923169	0.433385	-4.04375	6.42064e-05	0.00311523	1.48738	0.0625041	chr12	49071788	C12orf41	N_Shelf
cg05624376	-0.111484	0.194289	-3.78226	0.000181543	0.00615532	0.543593	0.0570974	chr2	169939876	DHRS9;DHRS9;DHRS9;DHRS9	OpenSea
cg05697976	-0.111943	-0.109143	-4.39742	1.43904e-05	0.001144	2.85477	0.0754649	chr12	29376483	FAR2	OpenSea
cg05739816	-0.173241	-0.228409	-4.98179	9.74395e-07	0.000187649	5.33666	0.0604549	chr6	135989395	C6orf217	OpenSea	TRUE
cg05790989	-0.130234	0.863806	-4.71732	3.4087e-06	0.000434108	4.17966	0.0525727	chr1	167197743	POU2F1	OpenSea	TRUE
cg05862438	-0.135631	-0.566361	-5.53726	5.88453e-08	2.95362e-05	7.94273	0.0645756	chr7	142920096	TAS2R40	OpenSea
cg05935184	-0.100164	-0.568164	-3.59737	0.00036574	0.00970268	-0.0886058	0.0603989	chr2	153350189	FMNL2	OpenSea	TRUE
cg05936004	-0.0840445	0.314594	-3.80732	0.000164736	0.00578665	0.631538	0.0630224	chr3	130693828	ATP2C1;ATP2C1;ATP2C1;ATP2C1	OpenSea	TRUE
cg06126721	-0.177378	1.07971	-3.71523	0.0002348	0.00729298	0.311016	0.0696806	chr17	1478065	SLC43A2	Island	TRUE
cg06373940	-0.11677	0.567866	-4.92377	1.28856e-06	0.000225112	5.0781	0.0672743	chr2	128052778	ERCC3	S_Shore
cg06394460	-0.173269	1.43666	-3.79759	0.00017108	0.00592809	0.597323	0.0585943	chr13	28130393	LNX2	OpenSea
cg06437100	-0.137349	-1.40725	-4.62356	5.24338e-06	0.000578427	3.7828	0.0554593	chr16	21767742	OTOA;OTOA;OTOA	N_Shore
cg06612196	-0.308369	0.330839	-5.05069	6.96848e-07	0.000148381	5.64707	0.050241	chr6	6737390		OpenSea
cg06619077	-0.185659	1.08988	-4.54421	7.50748e-06	0.000737865	3.45246	0.0547268	chr1	47656003	PDZK1IP1	OpenSea
cg06684088	-0.1147	-0.142551	-4.35559	1.72661e-05	0.0012957	2.68769	0.0564095	chr7	119131		N_Shore
cg06719445	-0.131	0.0733286	-4.4139	1.33884e-05	0.00109221	2.92099	0.0800448	chr14	89925468	FOXN3	OpenSea	TRUE
cg06836480	-0.112241	0.629426	-4.76479	2.73357e-06	0.000374125	4.38328	0.0545462	chr2	169928251	DHRS9;DHRS9;DHRS9	OpenSea
cg06881914	-0.11364	0.554081	-3.89049	0.000118892	0.00467839	0.927189	0.0585751	chr11	59951663	MS4A6A;MS4A6A;MS4A6A	OpenSea
cg06881965	-0.125963	0.412716	-4.90342	1.42038e-06	0.000239709	4.98804	0.052797	chr14	69600007	DCAF5	OpenSea	TRUE
cg06917763	-0.0766709	0.0301298	-3.90444	0.000112499	0.00451838	0.977361	0.0527232	chr7	130033247		OpenSea	TRUE
cg06927812	-0.125843	0.416042	-4.40829	1.37212e-05	0.00111192	2.89845	0.0615637	chr13	41718870		OpenSea	TRUE
cg06931905	-0.497357	-0.0121003	-6.42828	4.04105e-10	1.23293e-06	12.596	0.0513285	chr8	42036940	PLAT;PLAT	OpenSea
cg06949673	-0.167353	-0.0569107	-3.6972	0.000251461	0.00762364	0.249113	0.0545137	chr1	56463319		OpenSea	TRUE
cg07055315	-0.0781354	0.0785952	-3.73704	0.000216039	0.00690833	0.386262	0.0617568	chr2	32490835	NLRC4	OpenSea
cg07076836	-0.10607	-0.841444	-4.32865	1.94014e-05	0.00140033	2.58083	0.0525236	chr15	65175729		OpenSea	TRUE
cg07156336	-0.105983	-0.284472	-5.05625	6.78144e-07	0.000146221	5.67228	0.0503824	chr3	128501650	RAB7A	OpenSea	TRUE
cg07180212	-0.118262	0.608699	-4.98868	9.42428e-07	0.000183227	5.36753	0.052068	chr17	74557703	SNORD1A	S_Shelf
cg07195224	-0.175952	-0.793015	-6.09437	2.79384e-09	4.11226e-06	10.7864	0.0727996	chr1	159047034	AIM2	OpenSea
cg07211972	-0.107981	0.603741	-3.87216	0.000127816	0.00492207	0.861524	0.0580964	chr21	44473496	CBS	N_Shore
cg07219769	-0.243401	-1.40143	-3.75031	0.000205321	0.00668352	0.43226	0.0669241	chr22	38071455	LGALS1	N_Shore
cg07227049	-0.11389	0.642766	-4.98118	9.77276e-07	0.000187977	5.33393	0.0632673	chr2	58335008	VRK2;VRK2;VRK2;VRK2;VRK2;VRK2	OpenSea	TRUE
cg07275179	-0.0978614	0.443584	-3.90987	0.0001101	0.00445873	0.996929	0.0738932	chr3	63962440	ATXN7;ATXN7	OpenSea	TRUE
cg07277549	-0.154629	0.505999	-3.79245	0.000174526	0.00600946	0.579271	0.0553451	chr7	30509141	NOD1	OpenSea	TRUE
cg07302959	-0.0895923	-0.313119	-3.5876	0.000379238	0.00993307	-0.121221	0.0636862	chr7	92198639	FAM133B;FAM133B	OpenSea	TRUE
cg07356342	-0.0628764	-0.10468	-3.73689	0.000216163	0.00690948	0.385741	0.0509899	chr1	161183820	NDUFS2;NDUFS2;FCER1G	OpenSea
cg07375836	-0.0952486	-0.612585	-4.31225	2.08233e-05	0.00146908	2.51603	0.0610971	chr17	35717813	ACACA;ACACA	S_Shore
cg07379703	-0.0900234	0.31286	-4.14507	4.22732e-05	0.00235819	1.86851	0.0543445	chr5	78279424	ARSB;ARSB	N_Shore
cg07468327	-0.119662	0.459404	-4.76665	2.70995e-06	0.000371692	4.39129	0.0587363	chr16	54170217		OpenSea	TRUE
cg07529654	-0.172282	1.00728	-4.43646	1.21243e-05	0.00102086	3.01202	0.0520295	chr18	3447016	TGIF1;TGIF1	N_Shore
cg07546654	-0.0986963	-0.162553	-3.88127	0.000123304	0.00479587	0.894129	0.0632015	chr11	1320546	TOLLIP	S_Shelf
cg07749597	-0.164878	0.328269	-3.88309	0.000122418	0.00477005	0.900672	0.0907666	chr5	42840698		OpenSea	TRUE
cg07834069	-0.118705	-0.167851	-4.69597	3.76213e-06	0.000464441	4.08869	0.0582959	chr17	72524918	CD300LB	OpenSea
cg08064068	-0.113395	0.542925	-3.8709	0.00012845	0.00493669	0.857036	0.0550867	chr14	60671024		OpenSea	TRUE
cg08090407	-0.103877	0.723395	-3.77403	0.00018741	0.00628786	0.514813	0.0506438	chr7	7139271		OpenSea	TRUE
cg08155249	-0.159234	0.865892	-5.99672	4.84502e-09	5.79322e-06	10.2718	0.0595115	chr5	72919936		N_Shore
cg08195176	-0.0683775	0.341871	-3.72666	0.000224783	0.00708308	0.350406	0.0514202	chr11	116781303	SIK3	OpenSea	TRUE
cg08356262	-0.110198	-0.225967	-4.1338	4.43037e-05	0.00243426	1.82569	0.0549432	chr5	75838704	IQGAP2	OpenSea	TRUE
cg08448711	-0.102629	0.180987	-3.80025	0.000169321	0.00589515	0.606679	0.0506137	chr10	92794806		OpenSea	TRUE
cg08460732	-0.164508	-0.262048	-3.7658	0.000193452	0.00642146	0.48611	0.0818538	chr2	10256302		N_Shelf
cg08548498	-0.11274	-0.720997	-3.73664	0.000216371	0.00691311	0.38487	0.0717474	chr20	43883546	SLPI	OpenSea
cg08622198	-0.070119	0.172243	-3.92832	0.000102302	0.00423836	1.06365	0.0511348	chr1	239979505	CHRM3	OpenSea	TRUE
cg08669096	-0.100871	-0.422968	-5.14869	4.29827e-07	0.000109284	6.09491	0.0637448	chr11	121229765		N_Shelf
cg08913523	-0.122906	-1.05546	-4.73418	3.15238e-06	0.000411653	4.25176	0.0512475	chr8	126649807		OpenSea	TRUE
cg08947774	-0.104669	0.119143	-3.90979	0.000110134	0.00445905	0.996648	0.0544292	chr4	169644750	PALLD;PALLD;PALLD	OpenSea	TRUE
cg09082617	-0.134862	1.42121	-3.92837	0.000102282	0.00423836	1.06382	0.0511503	chr20	49201869	MIR645	OpenSea
cg09131339	-0.0887061	-0.545048	-4.7974	2.34658e-06	0.000337596	4.52419	0.0569467	chr1	109914235	SORT1	OpenSea	TRUE
cg09217157	-0.1529	0.0107476	-3.88411	0.000121929	0.00475712	0.904304	0.0577473	chr10	97624891	ENTPD1;ENTPD1;ENTPD1;ENTPD1;ENTPD1;ENTPD1;ENTPD1	OpenSea	TRUE
cg09278098	-0.210772	-1.18068	-3.93732	9.8694e-05	0.00414064	1.09626	0.0659975	chr12	84902512		OpenSea	TRUE
cg09305680	-0.11754	0.338831	-3.73542	0.000217384	0.00693406	0.380649	0.0515165	chr8	117778069	UTP23	N_Shore
cg09326204	-0.123779	0.479583	-4.69748	3.73608e-06	0.000462293	4.0951	0.058763	chr3	121953249	CASR	S_Shelf
cg09408023	-0.539434	2.01054	-6.09515	2.78162e-09	4.11226e-06	10.7905	0.0572799	chr1	91873278		S_Shelf
cg09416908	-0.086722	-0.018521	-4.19057	3.49424e-05	0.00207254	2.04246	0.0555912	chr11	86384670	ME3;ME3;ME3	S_Shore
cg09418321	-0.0837565	-0.0559593	-4.99861	8.98148e-07	0.000177199	5.41208	0.0505137	chr12	4699618	DYRK4	OpenSea
cg09566995	-0.104025	-0.789476	-3.903	0.000113141	0.00453447	0.972197	0.0592784	chr11	1320634	TOLLIP	S_Shelf	TRUE
cg09599062	-0.161827	-0.312367	-5.79073	1.51289e-08	1.21698e-05	9.2087	0.0865	chr3	141995701		OpenSea	TRUE
cg09656541	0.148205	-0.611976	3.61477	0.000342837	0.00929792	-0.0303834	-0.0613786	chr10	115932823	C10orf118	N_Shore
cg09809672	-0.235339	1.16122	-5.35238	1.53756e-07	5.54225e-05	7.04931	0.0575116	chr1	236557682	EDARADD;EDARADD;EDARADD	N_Shore
cg09841889	-0.141541	-0.419552	-3.97011	8.6538e-05	0.00380053	1.21574	0.0820288	chr2	113552033		OpenSea	TRUE
cg09866565	-0.0798138	-0.418611	-3.84934	0.000139813	0.00522166	0.780167	0.0528098	chr3	137844436	A4GNT	OpenSea	TRUE
cg09997082	-0.103982	0.234735	-4.28212	2.36978e-05	0.00160189	2.39762	0.0618585	chr19	46170946	GIPR	N_Shelf
cg10011091	-0.110965	-0.221926	-4.61821	5.37247e-06	0.000587207	3.7604	0.0660906	chr8	104424477	SLC25A32	N_Shelf
cg10168494	-0.116056	-0.630136	-5.10482	5.34105e-07	0.000125795	5.89353	0.0563088	chr3	187635183		OpenSea	TRUE
cg10238145	-0.201585	-0.794024	-4.47277	1.03268e-05	0.000916537	3.15939	0.0595458	chr2	114644207		N_Shelf
cg10244503	-0.133174	0.615591	-3.90233	0.000113549	0.00454519	0.970323	0.0502977	chr1	87691781		OpenSea	TRUE
cg10334416	-0.134943	0.933471	-3.92264	0.000104645	0.00430662	1.04307	0.0505952	chr17	32504524		OpenSea	TRUE
cg10417386	-0.136813	-0.0306116	-4.97477	1.00804e-06	0.000191623	5.30524	0.0664762	chr17	8772067	PIK3R6	OpenSea
cg10471743	-0.111798	-0.0914621	-4.46329	1.07699e-05	0.00094403	3.1208	0.0702229	chr5	49739158		S_Shore
cg10548102	-0.144274	1.13978	-3.75559	0.000201199	0.00659066	0.450598	0.0623677	chr12	16499963	MGST1;MGST1;MGST1	OpenSea
cg10620680	-0.0934838	-0.679225	-3.67355	0.000275012	0.00807849	0.168315	0.0681384	chr1	178025100		OpenSea
cg10636246	-0.120128	-0.573779	-3.84325	0.000143187	0.00530037	0.758555	0.0508042	chr1	159046973	AIM2	OpenSea
cg10648815	0.235903	0.819255	3.75923	0.000198405	0.00652954	0.463245	-0.0540669	chr19	55013549	LAIR2;LAIR2	OpenSea
cg10721220	-0.121191	-1.08305	-3.78556	0.000179242	0.00610978	0.555139	0.0557494	chr8	29743492		OpenSea	TRUE
cg10777347	-0.142984	-0.119249	-5.19817	3.35825e-07	9.25546e-05	6.32384	0.0551556	chr7	87556005		OpenSea	TRUE
cg10881225	-0.279461	0.147261	-4.93079	1.24587e-06	0.000220083	5.10927	0.0802091	chr2	9984929	TAF1B	S_Shore
cg10981439	-0.094846	0.0536111	-4.40659	1.38241e-05	0.00111734	2.8916	0.0646109	chr6	41254433	TREM1;TREM1	OpenSea
cg11057205	-0.213781	0.927507	-4.58429	6.26645e-06	0.000655539	3.6187	0.0559117	chr8	134588243		S_Shelf
cg11072637	-0.142378	0.879227	-3.80714	0.000164852	0.00578835	0.6309	0.0506162	chr7	65773051	TPST1	OpenSea	TRUE
cg11098259	-0.123803	-0.0737684	-5.99123	4.99634e-09	5.8792e-06	10.2431	0.0731449	chr15	58430391	AQP9	OpenSea
cg11123644	-0.0952556	-0.561761	-4.49115	9.51718e-06	0.000867702	3.2344	0.0590568	chr2	219597614	TTLL4	OpenSea	TRUE
cg11180667	-0.131202	-0.141332	-5.29304	2.08126e-07	6.79139e-05	6.768	0.0671722	chr10	101415865		N_Shelf
cg11236746	-0.0973039	-0.227761	-5.07483	6.19077e-07	0.000137987	5.75671	0.0544917	chr3	33096255	GLB1;GLB1;GLB1	OpenSea
cg11254053	-0.0689266	0.0660868	-3.92789	0.000102479	0.00424362	1.06208	0.060227	chr1	33497125	AK2;AK2	OpenSea	TRUE
cg11357013	-0.0821986	-0.042457	-4.40063	1.41893e-05	0.00113372	2.86767	0.0599942	chr15	73588054	NEO1	OpenSea	TRUE
cg11370748	-0.144398	-1.52332	-3.79535	0.000172574	0.00596534	0.589451	0.0503461	chr6	153296563	FBXO5;FBXO5	OpenSea	TRUE
cg11389756	-0.0817816	-0.00330565	-3.95499	9.19551e-05	0.0039511	1.16054	0.0550699	chr6	28875354	TRIM27	OpenSea	TRUE
cg11492723	-0.158172	0.404205	-4.48212	9.90715e-06	0.000890306	3.1975	0.0573255	chr3	16577697		OpenSea
cg11532433	-0.187123	0.424806	-3.65559	0.000294264	0.00843162	0.107291	0.0813195	chr2	24735298		OpenSea	TRUE
cg11596902	-0.0756464	0.123328	-3.66468	0.000284371	0.00825408	0.138127	0.0595251	chr11	123324834		OpenSea
cg11597277	-0.155272	1.41711	-4.7193	3.37752e-06	0.000431682	4.18813	0.0508386	chr20	52492248	SUMO1P1	OpenSea
cg11601967	-0.307881	0.79412	-4.16579	3.87699e-05	0.00222166	1.9475	0.0539621	chr7	1886391	MAD1L1;MAD1L1;MAD1L1	S_Shore
cg11693709	-0.186828	1.1454	-4.58297	6.30408e-06	0.00065821	3.61319	0.0617214	chr15	40542019	PAK6;PAK6;PAK6	N_Shelf
cg11922563	-0.118914	0.226512	-3.8099	0.000163093	0.00574818	0.640613	0.0676192	chr5	75016955		S_Shelf
cg11945474	-0.111169	0.835018	-3.89255	0.000117923	0.00465441	0.934616	0.0514125	chr2	55717980		OpenSea	TRUE
cg11947187	-0.187851	-1.13967	-4.34202	1.83124e-05	0.00134584	2.63376	0.0702785	chr8	134142317	TG	OpenSea	TRUE
cg12079303	-0.169567	0.191164	-4.79595	2.3626e-06	0.000339444	4.5179	0.0536773	chr1	61547163	NFIA;NFIA;NFIA;NFIA	N_Shore
cg12315311	-0.136948	-1.0208	-5.51019	6.78404e-08	3.27059e-05	7.81032	0.0563422	chr19	54568443	VSTM1	OpenSea
cg12423733	-0.176731	-0.782407	-4.04205	6.46531e-05	0.00312951	1.48107	0.0633204	chr6	29454623	MAS1L	OpenSea
cg12431517	-0.136675	-0.00329258	-4.05371	6.16449e-05	0.0030297	1.52447	0.0732078	chr7	26428084		OpenSea	TRUE
cg12645852	-0.0946195	0.0153783	-4.29914	2.20299e-05	0.00152264	2.46444	0.0683426	chr18	74198774		N_Shelf	TRUE
cg12682870	-0.104218	-0.814856	-5.48206	7.86014e-08	3.58794e-05	7.67329	0.0505165	chr6	43766804		OpenSea	TRUE
cg12711832	-0.0880254	-0.416454	-3.61572	0.000341624	0.00927644	-0.0271916	0.0521002	chr8	68258899		S_Shelf
cg12782294	-0.155721	-0.932943	-4.51766	8.45603e-06	0.000801048	3.34306	0.0727298	chr3	171494766	PLD1;PLD1	OpenSea	TRUE
cg12806353	-0.0970964	0.21102	-3.76563	0.000193576	0.00642415	0.485528	0.051018	chr3	119315532	PLA1A	OpenSea
cg12866960	-0.0989988	0.408871	-3.88016	0.000123843	0.00480852	0.890171	0.0693585	chr12	66635398	IRAK3;IRAK3	OpenSea	TRUE
cg12939390	-0.138401	0.598006	-4.38884	1.49396e-05	0.00117326	2.8204	0.0549294	chr2	45795647	SRBD1	OpenSea	TRUE
cg13072943	-0.157713	0.603294	-4.59505	5.96863e-06	0.000631784	3.66352	0.0599688	chr6	167011311	RPS6KA2;RPS6KA2	OpenSea	TRUE
cg13093111	-0.20595	1.20481	-4.0014	7.62724e-05	0.0034915	1.3306	0.0705803	chr17	66308577	ARSG	OpenSea	TRUE
cg13119578	-0.118758	-1.62514	-3.87093	0.000128437	0.00493662	0.85713	0.0520072	chr11	65196696		OpenSea	TRUE
cg13185046	-0.0754028	-0.436876	-4.50453	8.96659e-06	0.000834061	3.28917	0.0511115	chr6	32165321	NOTCH4	S_Shore
cg13241645	-0.0942896	0.546717	-3.86972	0.000129048	0.0049539	0.852819	0.0503473	chr3	52235959	ALAS1;ALAS1	S_Shelf
cg13321166	-0.0814703	-0.124944	-3.6532	0.000296915	0.0084793	0.0992022	0.0532268	chr11	59824038	MS4A3;MS4A3;MS4A3	OpenSea
cg13374432	-0.0879049	-0.551703	-4.00105	7.63811e-05	0.00349385	1.3293	0.0627719	chr15	86192745	AKAP13;AKAP13	OpenSea	TRUE
cg13413719	-0.122552	-0.612389	-5.97734	5.40007e-09	6.20314e-06	10.1705	0.0621925	chr6	3592887		OpenSea	TRUE
cg13420364	-0.166456	0.656217	-4.00015	7.66596e-05	0.00350246	1.32599	0.0699294	chr1	234857659		OpenSea	TRUE
cg13460556	-0.12734	0.391898	-5.31324	1.87798e-07	6.30457e-05	6.86347	0.0610347	chr15	89709638	ABHD2;ABHD2	OpenSea	TRUE
cg13471990	-0.098623	-0.585796	-4.74228	3.03583e-06	0.000401341	4.28651	0.0603065	chr10	97515222	ENTPD1;ENTPD1;ENTPD1;ENTPD1;ENTPD1;ENTPD1;ENTPD1	OpenSea
cg13518537	-0.21709	0.700945	-4.92241	1.297e-06	0.000225939	5.07207	0.0735954	chr8	28618150		OpenSea
cg13567405	-0.148824	0.104316	-5.36235	1.46087e-07	5.38396e-05	7.09686	0.0572421	chr11	94372017		OpenSea	TRUE
cg13581015	-0.104586	0.125065	-3.91608	0.000107412	0.00438289	1.01938	0.0603034	chr12	1769824		N_Shore
cg13591783	-0.150375	-0.746999	-6.20756	1.46347e-09	2.64755e-06	11.3912	0.0719514	chr9	75768868	ANXA1	OpenSea
cg13615971	-0.140024	0.174733	-3.89393	0.000117284	0.00463991	0.939547	0.0553751	chr15	92392821		N_Shelf
cg13661648	-0.829295	1.76018	-3.58995	0.000375946	0.0098715	-0.113376	0.0557398	chr6	33035284	HLA-DPA1	OpenSea
cg13675051	-0.100544	-0.0374661	-4.7098	3.52944e-06	0.000443664	4.14756	0.0633201	chr8	101315498	RNF19A;RNF19A	OpenSea	TRUE
cg13707794	-0.116979	-0.492595	-4.50726	8.85784e-06	0.000827846	3.30038	0.0656547	chr21	35889668	RCAN1;RCAN1;RCAN1	OpenSea
cg13753351	-0.117518	-0.0305204	-5.0592	6.68422e-07	0.000144709	5.68565	0.0693197	chr9	127134207	PSMB7	OpenSea	TRUE
cg13823964	-0.129939	-0.0184913	-4.57592	6.50829e-06	0.000670841	3.58386	0.0695082	chr9	94190932		S_Shelf
cg13857354	-0.114507	0.149756	-4.76458	2.73624e-06	0.000374125	4.38238	0.0683264	chr2	241519705		OpenSea	TRUE
cg13995854	-0.120874	-0.189472	-4.20878	3.23623e-05	0.00196577	2.11256	0.0659606	chr7	116764970	ST7OT2;ST7;ST7	OpenSea	TRUE
cg14022913	-0.118088	0.215954	-3.59628	0.000367229	0.00973433	-0.0922628	0.0791597	chr4	178229651	NEIL3	N_Shore
cg14255824	-0.331698	2.75696	-5.2955	2.05532e-07	6.73178e-05	6.77965	0.0503537	chr9	71795999	TJP2;TJP2;TJP2;TJP2	OpenSea	TRUE
cg14268557	-0.101301	0.264725	-4.56667	6.78564e-06	0.000689822	3.54546	0.0663349	chr6	28874547	TRIM27	OpenSea
cg14290576	-0.11541	-0.123217	-5.2077	3.20161e-07	8.99698e-05	6.36816	0.0687618	chr9	94181612	NFIL3	N_Shore
cg14414154	-0.114964	0.169771	-5.04891	7.02952e-07	0.000149166	5.63899	0.0678739	chr21	27538021	APP;APP;APP;APP;APP	N_Shelf
cg14543285	-0.0943452	0.413533	-5.08211	5.97325e-07	0.000135139	5.78985	0.0559771	chr14	103129037	RCOR1	OpenSea	TRUE
cg14599440	-0.137625	-0.1022	-4.80696	2.24356e-06	0.000327941	4.56564	0.0530755	chr18	11909634	MPPE1	S_Shore
cg14714222	-0.225828	0.0198516	-3.65276	0.000297413	0.00848899	0.097691	0.0610712	chr20	47440761	PREX1	N_Shelf
cg14760797	-0.220652	-0.892427	-3.92252	0.000104695	0.00430821	1.04264	0.0566884	chr12	753199	NINJ2	S_Shore	TRUE
cg14836555	-0.149504	-0.249884	-6.53332	2.1644e-10	8.72175e-07	13.1811	0.0524532	chr14	24743391		S_Shelf
cg15012662	-0.295086	0.110631	-4.34834	1.78177e-05	0.00132291	2.65886	0.113448	chr7	122443513	CADPS2;CADPS2;CADPS2	OpenSea	TRUE
cg15030712	-0.0879028	-0.73553	-3.73664	0.00021637	0.00691311	0.384878	0.051141	chr7	29304984	CHN2	OpenSea	TRUE
cg15108641	-0.129034	-0.0830917	-5.46235	8.71104e-08	3.82804e-05	7.57766	0.0654945	chr10	99263320	UBTD1	S_Shelf
cg15410418	-0.115794	0.299847	-5.36049	1.47492e-07	5.43102e-05	7.08797	0.0581637	chr5	59559180	PDE4D	OpenSea
cg15661753	-0.137251	-0.373561	-4.58805	6.16091e-06	0.000646898	3.63434	0.0726223	chr12	49627010		N_Shore	TRUE
cg15711508	-0.184588	1.48022	-5.70937	2.35182e-08	1.59962e-05	8.79723	0.0573855	chr1	193432241		OpenSea	TRUE
cg15739581	-0.0601447	0.112089	-4.23324	2.91826e-05	0.0018417	2.20713	0.0515399	chr2	166626783	GALNT3	OpenSea
cg15809217	-0.132529	-0.185469	-4.09157	5.27669e-05	0.00273531	1.66621	0.0541906	chr6	31607648	BAT3;BAT3;BAT3;BAT3	OpenSea
cg15847685	-0.173533	0.982846	-5.62468	3.70348e-08	2.14478e-05	8.374	0.0527379	chr4	62129666		OpenSea	TRUE
cg15958424	-0.0897526	-0.145648	-4.80708	2.24236e-06	0.000327903	4.56613	0.0557536	chr3	132036067	ACPP;ACPP	OpenSea
cg15980656	-0.122765	0.384367	-3.64737	0.000303493	0.00860193	0.079448	0.0804667	chr8	97583236	SDC2	OpenSea	TRUE
cg15989436	-0.125176	-0.259899	-4.58283	6.30791e-06	0.000658238	3.61263	0.0567672	chr5	150465875		OpenSea	TRUE
cg16007497	-0.105107	-0.930801	-5.12003	4.95441e-07	0.000119359	5.96318	0.0516498	chr4	74713356	PPBPL1	OpenSea
cg17696044	-0.167298	-0.607433	-3.00868	0.00280599	0.0359509	8.32474	0.0641379	chr11	70449316	SHANK2	OpenSea
cg16074643	-0.101738	-0.709058	-3.95863	9.06224e-05	0.00391273	1.17381	0.0554735	chr6	116424276	NT5DC1	S_Shore	TRUE
cg16152753	-0.157064	-0.208783	-4.4119	1.35059e-05	0.0010999	2.91297	0.0738539	chr10	23732088		S_Shelf
cg16163847	-0.0701653	0.0419952	-4.15006	4.14028e-05	0.00232541	1.8875	0.0570261	chr13	52165356	WDFY2	OpenSea	TRUE
cg16171137	-0.114962	0.146067	-3.87717	0.000125317	0.00484899	0.879439	0.0617573	chr6	31607634	BAT3;BAT3;BAT3;BAT3	OpenSea
cg16199747	-0.0992249	-0.866142	-4.17137	3.78745e-05	0.00218961	1.96884	0.0513261	chr6	147235033		OpenSea	TRUE
cg16270399	-0.118528	0.0461938	-5.09548	5.59283e-07	0.000129805	5.85083	0.0658472	chr18	74257894	LOC284276	OpenSea	TRUE
cg16349093	-0.121319	-0.0701187	-4.40931	1.36605e-05	0.00110821	2.90253	0.0773438	chr5	90485840		OpenSea	TRUE
cg16351569	-0.167708	-1.43442	-3.68156	0.00026681	0.00792033	0.195636	0.0565214	chr17	43448493		N_Shore
cg16506970	-0.147488	0.320075	-3.72257	0.000228326	0.00716269	0.336275	0.0834184	chr4	6809109	KIAA0232;KIAA0232	OpenSea	TRUE
cg16567330	-0.135416	-0.000581583	-4.31127	2.09114e-05	0.00147177	2.51216	0.0517719	chr6	106577558		OpenSea	TRUE
cg16642299	-0.112714	-0.580847	-4.06284	5.93826e-05	0.00295593	1.55854	0.0519312	chr12	7071383	MIR200C	OpenSea	TRUE
cg16709353	-0.188535	0.0946026	-4.79555	2.36704e-06	0.000339853	4.51617	0.0688496	chr11	68856817	TPCN2	OpenSea
cg16728539	-0.0829306	-0.11639	-3.88262	0.000122646	0.00477593	0.898985	0.0596531	chr12	2451169	CACNA1C;CACNA1C;CACNA1C;CACNA1C;CACNA1C;CACNA1C;CACNA1C;CACNA1C;CACNA1C;CACNA1C;CACNA1C;CACNA1C;CACNA1C;CACNA1C;CACNA1C;CACNA1C;CACNA1C;CACNA1C;CACNA1C;CACNA1C;CACNA1C;CACNA1C;CACNA1C	OpenSea	TRUE
cg16744741	-0.140827	0.15242	-3.67119	0.00027747	0.00812627	0.160289	0.0556627	chr4	82126025	PRKG2	OpenSea
cg16745596	-0.126673	-0.0998237	-5.41866	1.09289e-07	4.39567e-05	7.36667	0.0557556	chr19	39695801	SYCN	S_Shore
cg16991569	-0.175942	1.13702	-4.46281	1.07927e-05	0.000945305	3.11885	0.0586663	chr1	63142359	DOCK7	OpenSea	TRUE
cg17010895	-0.126418	1.06231	-4.02829	6.83849e-05	0.0032434	1.42996	0.0511577	chr2	65731517		OpenSea	TRUE
cg17213713	-0.0914916	-0.42936	-3.64042	0.000311503	0.00875426	0.0559664	0.05713	chr7	37617628		OpenSea	TRUE
cg17226042	-0.180698	0.372696	-4.52175	8.30269e-06	0.000791704	3.35988	0.0683425	chr1	37973652	MEAF6	OpenSea
cg17344091	-0.0721499	-0.229573	-3.70304	0.000245951	0.0075099	0.269116	0.0562762	chr6	28885444	TRIM27	OpenSea
cg17451941	-0.0604722	-0.170906	-3.69352	0.000255003	0.00769118	0.236485	0.0533336	chr1	236254344		OpenSea	TRUE
cg17547295	-0.0766398	0.210917	-3.90539	0.000112073	0.00451019	0.980803	0.0572587	chr5	157282503	CLINT1	N_Shelf
cg17586302	-0.108922	0.494963	-3.99004	7.98574e-05	0.00359941	1.28881	0.0642917	chr6	144013969	PHACTR2;PHACTR2;PHACTR2;PHACTR2	OpenSea	TRUE
cg17605604	0.254826	-0.00753878	3.99621	7.78902e-05	0.00354013	1.3115	-0.0586579	chr5	102612899	C5orf30	OpenSea
cg17666418	-0.11981	-1.03839	-4.48263	9.88446e-06	0.000888857	3.1996	0.0599823	chr6	106612002		OpenSea	TRUE
cg17759095	-0.139409	0.177302	-3.61779	0.000338994	0.00922381	-0.0202309	0.0604909	chr6	56755566	DST	OpenSea	TRUE
cg17812664	-0.140916	0.757275	-3.95234	9.29375e-05	0.00397691	1.15088	0.0623252	chr10	104957217		S_Shelf
cg17932911	-0.119392	0.616381	-3.6692	0.000279559	0.00816656	0.153523	0.0589508	chr10	101942982	ERLIN1;ERLIN1	N_Shelf
cg17959183	-0.0938058	0.196064	-3.6753	0.000273196	0.00804393	0.174294	0.0657847	chr2	26297671	RAB10	OpenSea	TRUE
cg17969271	-0.110181	-0.316782	-3.78492	0.000179687	0.00612055	0.552895	0.0647763	chr5	171430188	FBXW11;FBXW11;FBXW11	N_Shelf
cg18006637	-0.137571	0.46314	-4.76623	2.71529e-06	0.000372094	4.38947	0.0527153	chr4	89713820	FAM13A;FAM13A	OpenSea	TRUE
cg18022036	-0.419854	1.75714	-5.1517	4.23432e-07	0.000108628	6.10881	0.0602671	chr5	19288941		OpenSea
cg18022893	-0.138639	-0.605649	-4.09917	5.11396e-05	0.00267832	1.69477	0.0553293	chr1	44951225	RNF220	OpenSea	TRUE
cg18150280	-0.161951	-0.691801	-5.49949	7.17538e-08	3.3829e-05	7.75812	0.0504749	chr1	192776859	RGS2	N_Shore
cg18376497	-0.148362	-0.711152	-3.7839	0.000180396	0.00613512	0.549329	0.0502397	chr4	143488622	INPP4B;INPP4B	OpenSea	TRUE
cg18450254	-0.169299	0.187664	-3.88403	0.000121965	0.00475809	0.904036	0.081204	chr3	64200005	PRICKLE2	OpenSea	TRUE
cg18529010	-0.247386	1.03452	-5.95727	6.04018e-09	6.68894e-06	10.0659	0.0569887	chr7	29271780	CHN2	OpenSea	TRUE
cg18550212	-0.117717	-0.705621	-3.84661	0.000141318	0.00525591	0.770464	0.064045	chr11	63435428	ATL3	N_Shelf
cg18618429	-0.148968	-0.13026	-5.21596	3.0717e-07	8.72376e-05	6.4066	0.0766354	chr3	122043865	CSTA	OpenSea
cg18647570	-0.216415	1.8664	-3.92447	0.000103887	0.00428532	1.04968	0.0662675	chr17	41594616	DHX8	OpenSea	TRUE
cg18685879	-0.157922	0.861752	-3.58772	0.000379059	0.00993021	-0.120797	0.0545906	chr3	141012746	ACPL2;ACPL2	OpenSea	TRUE
cg18731055	-0.16287	-0.000378533	-4.24952	2.72328e-05	0.00175714	2.27038	0.0516665	chr13	49108131	RCBTB2	S_Shore
cg18817487	-0.143815	-1.16388	-4.60045	5.8242e-06	0.000621319	3.68607	0.0589292	chr12	96390143	HAL	S_Shore
cg18855195	-0.129016	0.308997	-3.66019	0.00028921	0.00833449	0.122911	0.0574605	chr22	45828264	RIBC2	OpenSea
cg19055828	-0.109449	0.461653	-3.86725	0.00013031	0.00498724	0.843996	0.0628961	chr12	51139321	DIP2B	OpenSea
cg19098932	-0.27474	0.200913	-4.87454	1.62998e-06	0.000262213	4.8608	0.0653451	chr1	2345152	PEX10;PEX10	N_Shore
cg19102955	-0.230645	0.537175	-3.61323	0.000344799	0.00933313	-0.0355237	0.102872	chr20	5928064	TRMT6	N_Shelf
cg19283806	-0.21643	0.593992	-3.96649	8.78061e-05	0.00383876	1.20251	0.0684015	chr18	66389420	CCDC102B	OpenSea
cg19412669	-0.140386	-0.210654	-5.06112	6.62157e-07	0.00014379	5.69438	0.0639639	chr1	36839270	STK40	OpenSea	TRUE
cg19510699	-0.372266	1.03569	-6.41254	4.43443e-10	1.29612e-06	12.509	0.067991	chr20	1297651	SDCBP2	S_Shelf
cg19513582	-0.104393	0.476127	-4.48722	9.68504e-06	0.000877476	3.21833	0.0554321	chr7	129481640	UBE2H;UBE2H	OpenSea	TRUE
cg19578660	-0.131883	-0.47527	-4.52847	8.05651e-06	0.000775459	3.38756	0.0677608	chr10	3511600		OpenSea
cg19684783	-0.137736	-0.268296	-4.05435	6.14846e-05	0.00302479	1.52684	0.0654672	chr5	40905255		OpenSea	TRUE
cg19690486	-0.44007	1.66832	-5.57645	4.78485e-08	2.57407e-05	8.13536	0.0525057	chr19	14610252		S_Shelf
cg19730972	-0.219207	0.220623	-3.74837	0.000206859	0.00671926	0.425511	0.0597482	chr14	102176671		S_Shelf
cg19869443	-0.0894045	-0.366664	-4.17906	3.66733e-05	0.00214291	1.99828	0.0554186	chr1	84766821	SAMD13;SAMD13	S_Shore
cg19963522	-0.118251	-0.451299	-5.66915	2.91971e-08	1.86015e-05	8.59559	0.0601553	chr6	154677796	IPCEF1;IPCEF1	OpenSea
cg19980260	-0.0693539	-0.28404	-3.8148	0.000160011	0.00567811	0.657894	0.0553187	chr3	171858472	FNDC3B;FNDC3B	OpenSea	TRUE
cg20102280	-0.212437	0.755493	-4.63219	5.04107e-06	0.000564225	3.81904	0.066139	chr13	47470793	HTR2A;HTR2A	OpenSea
cg20544852	-0.128264	0.718517	-3.76098	0.000197152	0.00650135	0.469126	0.0691834	chr6	28874479	TRIM27	OpenSea
cg20641026	-0.118336	0.381126	-3.71803	0.000232313	0.0072393	0.320637	0.0566539	chr10	22906638	PIP4K2A	OpenSea	TRUE
cg20673721	-0.10095	0.128405	-4.15779	4.00887e-05	0.00227303	1.91695	0.0551344	chr17	25859382	KSR1	OpenSea	TRUE
cg20675439	-0.0869603	0.672436	-3.82638	0.000152952	0.00552959	0.698768	0.0533617	chr6	82466362		S_Shelf
cg20760057	-0.128474	0.0454319	-4.30875	2.11388e-05	0.00148362	2.50226	0.0601427	chr6	130017522	ARHGAP18	OpenSea	TRUE
cg21119074	-0.133576	-1.22996	-4.15012	4.13928e-05	0.00232541	1.88773	0.053495	chr6	20211654	MBOAT1	N_Shore
cg21127597	-0.071212	-0.159442	-3.70068	0.00024817	0.00755442	0.261007	0.06199	chr11	118109650	MPZL3	OpenSea	TRUE
cg21170682	-0.0791877	0.0177627	-4.4378	1.20528e-05	0.00101813	3.01745	0.0554181	chr11	122205382		OpenSea	TRUE
cg21175246	-0.618519	0.53744	-6.96463	1.54158e-11	2.12411e-07	15.6599	0.059416	chr14	95964097		OpenSea	TRUE
cg21190228	-0.0973433	-0.202839	-5.11512	5.07607e-07	0.0001214	5.94069	0.0577151	chr2	240132342	HDAC4	OpenSea	TRUE
cg21199922	-0.124966	-0.19941	-4.89019	1.51295e-06	0.000249804	4.92967	0.0765679	chr4	38622735	FLJ13197	OpenSea	TRUE
cg21211213	-0.132233	-0.863715	-5.0191	8.13012e-07	0.000165818	5.50428	0.0577342	chr5	158127763	EBF1	OpenSea	TRUE
cg21241410	-0.111394	-0.569084	-4.59273	6.03163e-06	0.000636767	3.65386	0.0656524	chr2	43267816		OpenSea	TRUE
cg21249659	-0.0780515	-0.0218735	-4.31062	2.09696e-05	0.00147442	2.50962	0.0587279	chr12	10324843	OLR1	OpenSea
cg21250433	-0.0933394	0.828494	-3.90423	0.000112593	0.00452132	0.976602	0.050104	chr12	10283763	CLEC7A;CLEC7A;CLEC7A;CLEC7A;CLEC7A;CLEC7A	OpenSea
cg21277889	-0.0874377	-0.222507	-4.56895	6.71615e-06	0.000684993	3.55493	0.0542424	chr7	29721696	LOC646762	N_Shelf
cg21328082	-0.0896361	-0.112738	-4.3509	1.7621e-05	0.00131355	2.66904	0.0646806	chr6	41254471	TREM1	OpenSea
cg21439672	-0.132784	0.28878	-4.16551	3.88145e-05	0.00222272	1.94645	0.0503143	chr12	7260546	C1RL;LOC283314	OpenSea
cg21519701	-0.105124	-0.140162	-4.31221	2.08266e-05	0.00146908	2.51589	0.0625874	chr17	62252524	TEX2	OpenSea	TRUE
cg21523751	-0.139671	-1.00729	-4.48852	9.62895e-06	0.000875403	3.22367	0.0505083	chr1	182988639		N_Shelf
cg21544415	-0.115108	0.743743	-4.54731	7.40364e-06	0.000731917	3.46527	0.0562594	chr12	26288686		OpenSea
cg21685770	-0.0936812	0.408317	-4.30743	2.12595e-05	0.00148671	2.49704	0.0652973	chr12	10324918	OLR1	OpenSea
cg21691367	-0.103022	-0.239003	-4.40637	1.38376e-05	0.00111734	2.8907	0.0627071	chr6	151325642	MTHFD1L	OpenSea	TRUE
cg21792134	-0.0947068	0.636231	-4.08466	5.42909e-05	0.00278691	1.64025	0.0527692	chr3	121491382	IQCB1;IQCB1	OpenSea
cg21932814	-0.0753138	0.0241885	-4.01631	7.17984e-05	0.00335501	1.38562	0.0601076	chr3	122044172	CSTA	OpenSea
cg21991396	-0.0858137	0.258287	-4.30053	2.18992e-05	0.00151631	2.46989	0.0614398	chr1	247581417	NLRP3;NLRP3;NLRP3;NLRP3;NLRP3;NLRP3;NLRP3;NLRP3	OpenSea
cg22082462	-0.165117	1.18725	-3.58744	0.000379452	0.00993685	-0.121729	0.057037	chr14	24540415	CPNE6	OpenSea
cg22204103	-0.181348	0.753888	-4.02091	7.04669e-05	0.00331267	1.40266	0.0627478	chr4	41540115	LIMCH1;LIMCH1;LIMCH1	OpenSea
cg22242842	-0.170185	-1.24503	-3.71555	0.000234521	0.0072875	0.312091	0.0651162	chr2	85167149		OpenSea	TRUE
cg22277154	-0.200885	0.146853	-4.6295	5.10321e-06	0.00056884	3.80775	0.0589793	chr13	31020468		S_Shore	TRUE
cg22324981	-0.105134	0.750139	-3.63434	0.000318672	0.00887561	0.0354605	-0.0504368	chr18	77283493	NFATC1;NFATC1;NFATC1;NFATC1	N_Shore
cg22331294	-0.0946537	-1.19723	-3.76468	0.000194286	0.00644116	0.482216	0.0508315	chr3	45698299	LIMD1	OpenSea	TRUE
cg22409100	-0.0807168	-0.289007	-4.21406	3.16494e-05	0.00194013	2.13292	0.0520198	chr2	40658918	SLC8A1;SLC8A1;SLC8A1;SLC8A1	OpenSea	TRUE
cg22491058	-0.0690493	-0.238206	-4.65652	4.51023e-06	0.000524791	3.92154	0.0582938	chr1	207277466	C4BPA	OpenSea
cg22520791	-0.159034	0.471107	-4.00087	7.64355e-05	0.00349465	1.32866	0.0554485	chr5	178784097		OpenSea	TRUE
cg22523050	-0.0852931	0.120824	-4.06217	5.95465e-05	0.00296063	1.55603	0.0578031	chr7	137564212	CREB3L2	OpenSea	TRUE
cg22544881	-0.076322	-0.640382	-3.78778	0.000177712	0.00607948	0.562894	0.054151	chr7	130712346	FLJ43663;FLJ43663	OpenSea	TRUE
cg22647738	-0.108303	0.256568	-4.04765	6.3192e-05	0.00308198	1.50189	0.0512513	chr17	34304462	CCL16	OpenSea
cg22768222	-0.253314	0.5843	-5.73782	2.01673e-08	1.48267e-05	8.94056	0.0888658	chr6	45383690	RUNX2;RUNX2	N_Shelf
cg22774605	-0.0928613	0.596166	-3.76682	0.000192689	0.00640716	0.489682	0.0599619	chr6	47247047	TNFRSF21	OpenSea	TRUE
cg22788065	-0.120229	0.34548	-3.90512	0.000112193	0.00451202	0.979836	0.0592108	chr13	37107434		OpenSea	TRUE
cg23050394	-0.121283	0.243805	-4.42622	1.26828e-05	0.00105419	2.97068	0.052159	chr5	123599727		OpenSea	TRUE
cg23201812	-0.300233	-0.45673	-3.8246	0.000154018	0.00555077	0.692471	0.146177	chr11	34771918		OpenSea	TRUE
cg23261343	-0.0888028	-0.393477	-4.22731	2.99241e-05	0.00186924	2.18418	0.0604684	chr6	45413792	RUNX2;RUNX2;RUNX2	OpenSea	TRUE
cg23387401	-0.16433	1.13385	-4.22567	3.01338e-05	0.00187876	2.17779	0.0537086	chr17	4582204	PELP1	OpenSea	TRUE
cg23575688	-0.110032	-0.370689	-5.10555	5.32185e-07	0.000125756	5.89686	0.0720942	chr11	119486443		OpenSea	TRUE
cg23654401	-0.154484	-0.60887	-5.09526	5.59875e-07	0.00012983	5.84985	0.0740679	chr7	55606442	VOPP1	OpenSea	TRUE
cg23670353	-0.0891615	-0.114347	-4.13739	4.36464e-05	0.00240993	1.83933	0.0652977	chr1	59833489	FGGY;FGGY	OpenSea	TRUE
cg23696618	-0.10898	0.0929008	-4.82218	2.08848e-06	0.000312791	4.63178	0.0716234	chr18	61583699	SERPINB10	OpenSea
cg23828301	-0.10565	0.28896	-4.0726	5.70523e-05	0.00287851	1.59502	0.0673757	chr3	3123308	IL5RA;IL5RA	OpenSea	TRUE
cg24067911	-0.099609	-0.14784	-3.72488	0.000226323	0.00711296	0.344235	0.0619528	chr6	16729610	ATXN1;ATXN1	OpenSea	TRUE
cg24394891	-0.0934276	0.0863277	-3.84786	0.000140628	0.005242	0.7749	0.0527533	chr10	111646370	XPNPEP1;XPNPEP1;XPNPEP1	OpenSea	TRUE
cg24420366	-0.072337	0.236511	-4.32342	1.98446e-05	0.0014239	2.56013	0.0575771	chr10	3938541		OpenSea	TRUE
cg24448340	-0.103942	-0.487317	-3.68906	0.000259346	0.00777549	0.221243	0.0567555	chr1	179921042		N_Shelf
cg24504349	-0.0794156	-0.00599557	-4.23086	2.94774e-05	0.00185131	2.19793	0.0578392	chr4	120974344		OpenSea	TRUE
cg24576298	0.257617	0.785147	4.09236	5.25964e-05	0.00273032	1.66916	-0.0565819	chr7	108137995	PNPLA8	OpenSea
cg24597363	-0.0967267	0.130614	-4.16944	3.81821e-05	0.00219938	1.96145	0.0542621	chr4	1294996	MAEA;MAEA	OpenSea
cg24627299	-0.175209	0.536916	-4.39372	1.46248e-05	0.00115726	2.83994	0.0598537	chr7	116311496	MET;MET	N_Shore
cg24898863	-0.0695566	-0.522227	-4.02838	6.83596e-05	0.0032434	1.4303	0.0522594	chr1	153363580	S100A8	OpenSea
cg24941342	-0.0994936	-0.0991789	-4.98204	9.73229e-07	0.000187576	5.33777	0.0675129	chr11	95093809		OpenSea	TRUE
cg25006077	-0.0784779	0.571575	-3.86831	0.000129767	0.00497164	0.847785	0.0594451	chr3	152176018	MBNL1;MBNL1;MBNL1;MBNL1;MBNL1;MBNL1;MBNL1	OpenSea	TRUE
cg25010752	-0.120918	0.51977	-4.05256	6.19357e-05	0.00303925	1.52018	0.0628215	chr1	116460862		OpenSea
cg25105522	-0.400122	1.47431	-5.08258	5.95953e-07	0.000135043	5.79198	0.0674477	chr17	43355089	MAP3K14	OpenSea	TRUE
cg25198049	-0.159753	-0.285973	-4.83204	1.99358e-06	0.000302932	4.67474	0.0592806	chr1	151509723	CGN	N_Shelf
cg25213720	-0.0863032	-0.445263	-3.94153	9.7046e-05	0.00409568	1.11157	0.0580221	chr5	176734343	MXD3;MXD3	N_Shore
cg25278941	-0.140264	-0.241194	-5.81626	1.316e-08	1.12033e-05	9.33878	0.0756018	chr6	139795527		OpenSea	TRUE
cg25375916	-0.094889	-0.569982	-4.05314	6.17885e-05	0.00303476	1.52235	0.0563698	chr3	155570275	SLC33A1	N_Shelf	TRUE
cg25448856	-0.0893249	0.421306	-4.09457	5.21198e-05	0.00271332	1.67746	0.0619983	chr12	93172875	EEA1	OpenSea	TRUE
cg25588844	-0.112115	-0.246427	-3.82966	0.000151007	0.00548202	0.710361	0.0754342	chr2	10037561	TAF1B	OpenSea	TRUE
cg25597390	-0.146595	-0.759935	-4.42287	1.28709e-05	0.00106607	2.95716	0.0712872	chr10	5333615		OpenSea	TRUE
cg25670076	-0.132258	0.960125	-4.02659	6.88593e-05	0.00325758	1.42367	0.0548488	chr6	90807675	BACH2;BACH2	OpenSea	TRUE
cg25684151	-0.0650147	-0.0113044	-3.67777	0.000270666	0.0079937	0.182687	0.0528735	chr8	126588554		OpenSea	TRUE
cg25771113	-0.134241	-0.380703	-4.13907	4.33428e-05	0.00239781	1.8457	0.0777376	chr3	30140788		OpenSea	TRUE
cg25788793	-0.160861	-0.89479	-6.01431	4.3898e-09	5.35734e-06	10.364	0.0686687	chr4	10034580	SLC2A9	OpenSea	TRUE
cg25907743	-0.0927943	-0.949441	-4.05177	6.21368e-05	0.00304627	1.51723	0.0503897	chr10	90519680	LIPN	OpenSea
cg25949447	-0.0940074	0.400429	-3.71589	0.000234213	0.00728171	0.313281	0.056011	chr2	128169860		N_Shelf
cg26027052	-0.0840934	-0.464344	-4.36319	1.67062e-05	0.00126546	2.71791	0.0596348	chr6	36821364		OpenSea	TRUE
cg26063719	-0.104588	-0.219366	-3.59927	0.000363171	0.00966214	-0.0822614	0.0777203	chr10	17273187	VIM	S_Shore
cg26164488	-0.151762	-0.223207	-6.02233	4.19639e-09	5.19552e-06	10.4061	0.0758919	chr2	64440295		OpenSea	TRUE
cg26224018	-0.117745	-0.248279	-4.51647	8.50101e-06	0.000803527	3.33818	0.0720686	chr1	64942153	CACHD1	OpenSea	TRUE
cg26250585	-0.138725	-0.787092	-3.69345	0.000255069	0.00769166	0.23625	0.0685905	chr11	59950745	MS4A6A;MS4A6A;MS4A6A	OpenSea
cg26262049	-0.128157	-0.346501	-5.26741	2.37001e-07	7.34271e-05	6.64735	0.0531909	chr11	10628012	MRVI1;MRVI1;MRVI1;MRVI1	OpenSea	TRUE
cg26427498	-0.143009	-1.39196	-3.60235	0.000359042	0.00959712	-0.0719681	0.0520425	chr7	105987258		OpenSea	TRUE
cg26529712	-0.539241	1.10655	-7.42163	8.21376e-13	5.87078e-08	18.4158	0.0526572	chr19	35399253		S_Shelf
cg26806779	-0.118833	-0.276698	-4.35127	1.75933e-05	0.00131245	2.67048	0.054352	chr12	9141775	KLRG1	OpenSea
cg26942829	-0.11274	0.187638	-4.0472	6.33084e-05	0.00308519	1.50021	0.071432	chr6	13408158	GFOD1	OpenSea	TRUE
cg26981076	-0.101087	-0.0360514	-4.96237	1.07025e-06	0.000199106	5.24983	0.0547185	chr11	59824116	MS4A3;MS4A3;MS4A3;MS4A3;MS4A3;MS4A3	OpenSea
cg27031099	-0.115119	-0.11974	-3.97272	8.56316e-05	0.00377626	1.22531	0.0591162	chr8	126620534		OpenSea	TRUE
cg27117792	-0.118897	-0.583363	-4.07035	5.75815e-05	0.00289665	1.58661	0.0588296	chr12	102330180		OpenSea	TRUE
cg27262041	-0.167663	0.636028	-3.77843	0.000184251	0.00621899	0.530196	0.0637635	chr11	19654032	NAV2	OpenSea	TRUE
cg27591502	-0.0918106	0.101143	-4.59956	5.84757e-06	0.000622829	3.68238	0.0616601	chr5	169302816	DOCK2;FAM196B	OpenSea	TRUE
cg27627524	-0.0941801	-0.374081	-3.70893	0.000240505	0.00740111	0.289335	0.053068	chr8	131325625	ASAP1	OpenSea	TRUE

## Sheet: TableS3-GREAT BiologicalProcess
Supplementary Table 3. Gene biological process terms assigned to the 400 CpGs sites identified beween ASD cases (n=265) and neurotypical controls (n=122) using GREAT.
GO Biological Process	Hyper Rank	Hyper FDR Q-Val	Hyper Foreground Region Hits	Hyper Total Regions	Hyper ForegroundGene Hits
immune response	1	0.00012	44	18379	38
innate immune response	2	0.00316	23	7345	21
secretion by cell	3	0.00297	32	13079	27
cytokine production	4	0.00228	11	1703	9
cytokine secretion	5	0.00327	7	572	5
interleukin-1 secretion	6	0.00331	4	88	3
granulocyte chemotaxis	7	0.00296	7	593	6
interleukin-1 beta production	8	0.00351	4	96	3
secretion	9	0.00315	33	14508	28
interleukin-1 production	10	0.00449	4	108	3
inflammatory response	11	0.00547	18	5491	16
granulocyte migration	12	0.00511	7	700	6
cytokine secretion involved in immune response	13	0.00491	3	35	2
leukocyte mediated immunity	14	0.00463	22	7846	18
immune effector process	15	0.00703	27	11315	23
neutrophil chemotaxis	16	0.0104	6	541	5
protein secretion	17	0.0101	10	1899	8
activation of immune response	18	0.0179	17	5648	16
interleukin-1 beta secretion	19	0.0191	3	62	2
neutrophil migration	20	0.0208	6	638	5
leukocyte chemotaxis	22	0.0223	8	1327	7
regulation of immune response	23	0.0251	26	11791	24
negative regulation of protein targeting to membrane	24	0.0267	3	75	2
myeloid leukocyte migration	25	0.0328	7	1053	6
defense response	26	0.0319	29	14213	26
pyroptosis	27	0.0422	3	91	2
chemokine metabolic process	28	0.0408	2	15	1
positive regulation of immune response	29	0.0445	19	7602	18
neutrophil mediated immunity	30	0.0447	17	6353	13

## Sheet: TableS4-GREAT Cellular Comp
Supplementary Table 4. Gene ontology cellular component terms assigned to the 400 CpGs sites identified beween ASD cases (n=265) and neurotypical controls (n=122) using GREAT
Cellular component	Hyper Rank	Hyper FDR Q-Val	Hyper Foreground Region Hits	Hyper Total Regions	Hyper ForegroundGene Hits	Total Genes Annotated
secretory granule membrane	1	0.00112	20	5670	17	298
inflammasome complex	3	0.00902	4	155	3	12
specific granule membrane	7	0.021	9	1876	6	90

## Sheet: TableS5-SFARI Risk Genes
Supplementary Table 5. Differentially methylated genes that overlap with some of known ASD-risk genes classified by SFARI Gene
Gene-symbol	Gene-name	Chromosome	SFARI Gene gene-score	Syndromic
CACNA1C	calcium channel, voltage-dependent, L type, alpha 1C subunit	12	1	0
CUL3	Cullin 3	2	1	0
KIAA0232	KIAA0232	4	1	0
SHANK2	SH3 and multiple ankyrin repeat domains 2	11	1	0
ANXA1	Annexin A1	9	2	0
MET	met proto-oncogene (hepatocyte growth factor receptor)	7	2	0
NAV2	neuron navigator 2	11	2	0
PREX1	Phosphatidylinositol-3,4,5-trisphosphate-dependent Rac exchange factor 1	20	2	0
PRICKLE2	prickle planar cell polarity protein 2	3	2	0
ARHGEF10	Rho guanine nucleotide exchange factor 10	8	3	0
CADPS2	Ca2+-dependent activator protein for secretion 2	7	3	0
CHRM3	cholinergic receptor muscarinic 3	1	3	0
DOCK1	Dedicator of cytokinesis 1	10	3	0
DST	Dystonin	6	3	0
HDAC4	histone deacetylase 4	2	3	1
MED12L	mediator complex subunit 12L	3	3	1
NEO1	Neogenin 1	15	3	0
NFIA	nuclear factor I/A	1	3	0
NRCAM	neuronal cell adhesion molecule	7	3	0
POT1	Protection of telomeres 1 homolog (S. pombe)	7	3	0
PRPF39	pre-mRNA processing factor 39	14	3	0
RPS6KA2	ribosomal protein S6 kinase, 90kDa, polypeptide 2	6	3	0
SDC2	syndecan 2 (heparan sulfate proteoglycan 1, cell surface-associated, fibroglycan )	8	3	0
ST7	suppression of tumorigenicity 7	7	3	0
SYNE1	spectrin repeat containing, nuclear envelope 1	6	3	1
UBE2H	ubiquitin-conjugating enzyme E2H (UBC8 homolog, yeast)	7	3	0

## Sheet: TableS6-DMRS
Supplementary Table 6. Significant differentally methylated regions (DMRs) in the ASD cohort. Significant DMRs were defined by p-value < 0.05, |Δβ| ≥ 5% and a length of at least three consecutive CpG sites
Chromosome	Start	End	Ave_delta_beta	Num_CpGs	p.value	CpGs	dmrGenes	Significant differentially methylated CpGs
22	38071001	38071677	0.633541	11	0.0480055	cg00142150:cg00292662:cg10587741:cg26138144:cg07219769:cg21064451:cg21737444:cg01264106:cg08835221:cg27619353:cg19853760	LGALS1	cg07219769
5	78279424	78281103	0.861848	8	0.0123234	cg07379703:cg04677158:cg10546040:cg13121490:cg25948855:cg19050851:cg15407517:cg11769606	ARSB	cg07379703
3	155570275	155572020	0.560766	8	0.0433306	cg25375916:cg03876340:cg15451248:cg14960293:cg22068985:cg21538020:cg11875060:cg08596544	SLC33A1	cg25375916
8	42036781	42038135	0.583566	7	0.0343547	cg17524287:cg06931905:cg24514275:cg12054981:cg17828057:cg11530213:cg01419713	PLAT	cg06931905
1	161183762	161185092	0.430677	7	0.0189152	cg09070378:cg07356342:cg20609803:cg05659526:cg26394055:cg24465943:cg13853198	FCER1G:NDUFS2	cg07356342
11	65195995	65196696	0.742738	7	0.0432234	cg03249011:cg22843803:cg24013589:cg11573318:cg20889322:cg08248600:cg13119578		cg13119578
18	3446566	3447713	0.60855	6	0.00226711	cg26701815:cg07529654:cg06874218:cg21346639:cg05265512:cg19549714	TGIF1	cg07529654
1	153362927	153364020	0.853163	6	0.0219711	cg01431057:cg20256009:cg20335425:cg20070090:cg24898863:cg09174555	S100A8	cg24898863
1	207277210	207277581	0.507302	6	0.000740312	cg11070419:cg26044340:cg26514552:cg22491058:cg14856606:cg26430305	C4BPA	cg22491058
21	44473496	44474019	0.920554	5	0.00271623	cg07211972:cg01788910:cg14171527:cg19312314:cg02644491	CBS	cg07211972
6	31607340	31607648	0.0636415	5	0.00319829	cg13873889:cg14474158:cg16175906:cg16171137:cg15809217	BAT3	cg16171137; cg15809217
7	118901	119499	0.917124	4	0.00213227	cg07593405:cg06684088:cg16625683:cg04650322		cg06684088
17	74557104	74557703	0.761383	4	0.0423111	cg05727573:cg13664588:cg19439071:cg07180212	SNORD1A:SNORD1B	cg07180212
20	43882990	43883546	0.123407	4	0.00159915	cg23889010:cg14609407:cg07668993:cg08548498	SLPI	cg08548498
5	176734343	176734858	0.774646	4	0.000655316	cg25213720:cg04586126:cg18465082:cg07671752	MXD3	cg25213720

## Sheet: TableS7
Supplementary Table 7. DNA methylation data for the 77 significant CpG sites identified bteween the remaining ASD cases (n=233) and controls (n=122) after removing the ASD subset
CG	logFC	AveExpr	t	P.Value	FDR adjusted p-value	Beta	delta_beta	Chromosome	Position	UCSC_RefGene_Name	Relation_to_Island	Enhancer
cg00350932	0.338476	-0.288452	3.97564	8.61217e-05	0.00444243	1.23259	-0.0683969	chr2	86335912	PTCD3	S_Shelf
cg00602811	-0.154048	0.936518	-3.69518	0.000256801	0.00897231	0.244947	0.0535004	chr2	145278564	ZEB2;ZEB2;ZEB2	N_Shelf
cg01292810	-0.300702	0.213383	-3.73414	0.000221505	0.00819242	0.378171	0.0620819	chr3	184241840		N_Shore
cg02033582	-0.133575	-0.0247305	-3.65244	0.000301603	0.00994034	0.100223	0.0582878	chr17	29394814		OpenSea	TRUE
cg02841912	-0.171262	-0.90039	-5.74886	2.0326e-08	2.11243e-05	8.92617	0.0568431	chr6	152955983	SYNE1;SYNE1	N_Shore
cg02872426	-0.359037	2.23802	-3.7666	0.000195632	0.00756771	0.490203	0.0663108	chr6	110736772	DDO;DDO	OpenSea	TRUE
cg03249630	-0.118018	-0.0158202	-4.57338	6.77821e-06	0.000840375	3.5533	0.0515926	chr10	90611782	ANKRD22	OpenSea
cg03979241	-0.155275	0.605576	-4.07262	5.81448e-05	0.00343078	1.58935	0.0510397	chr8	21916824	EPB49;EPB49;EPB49;EPB49;EPB49;EPB49;EPB49;EPB49	S_Shelf
cg04003615	-0.222816	1.07638	-4.45616	1.14136e-05	0.0011836	3.07549	0.0529126	chr5	179486382	RNF130	OpenSea	TRUE
cg04100595	-0.174721	-1.48648	-3.7741	0.000190081	0.00743452	0.516177	0.0531339	chr12	27615138		OpenSea
cg04308040	-0.158066	1.03275	-4.00992	7.50226e-05	0.00406048	1.35781	0.0586269	chr13	44942303		OpenSea	TRUE
cg04890576	-0.250042	0.408706	-4.88355	1.62066e-06	0.000337355	4.86963	0.0624571	chr17	73032613		S_Shore
cg05122437	0.613181	1.01014	3.9995	7.82431e-05	0.0041672	1.31965	-0.0610997	chr13	30055092	MTUS2;MTUS2	S_Shore
cg05156137	-0.263287	-0.028067	-5.005	9.06868e-07	0.00023126	5.40531	0.0602875	chr21	35898975	RCAN1;RCAN1;RCAN1	OpenSea	TRUE
cg05697976	-0.10646	-0.219033	-4.15808	4.08713e-05	0.00271787	1.91015	0.0516843	chr12	29376483	FAR2	OpenSea
cg06719445	-0.128725	-0.0388375	-4.38558	1.55378e-05	0.00145005	2.7931	0.056634	chr14	89925468	FOXN3	OpenSea	TRUE
cg07195224	-0.17856	-0.875515	-6.24064	1.32486e-09	4.91615e-06	11.4702	0.0554155	chr1	159047034	AIM2	OpenSea
cg07275179	-0.100309	0.331749	-4.16833	3.91642e-05	0.00264229	1.94901	0.0519341	chr3	63962440	ATXN7;ATXN7	OpenSea	TRUE
cg07749597	-0.158825	0.215563	-3.81885	0.000159899	0.00663319	0.672329	0.0687785	chr5	42840698		OpenSea	TRUE
cg08460732	-0.171721	-0.356219	-3.83558	0.000149825	0.00634511	0.731141	0.0618525	chr2	10256302		N_Shelf
cg08548498	-0.114932	-0.815219	-3.90636	0.000113483	0.00532286	0.982519	0.0513628	chr20	43883546	SLPI	OpenSea
cg09278098	-0.206006	-1.24902	-3.78745	0.000180557	0.0072004	0.562581	0.0531944	chr12	84902512		OpenSea	TRUE
cg09408023	-0.522065	1.98721	-5.77381	1.77686e-08	1.96625e-05	9.05125	0.0563121	chr1	91873278		S_Shelf
cg09599062	-0.165611	-0.425848	-6.04834	3.93217e-09	7.99807e-06	10.4557	0.062204	chr3	141995701		OpenSea	TRUE
cg09809672	-0.226781	1.11713	-5.17914	3.86764e-07	0.00013667	6.19297	0.0506974	chr1	236557682	EDARADD;EDARADD;EDARADD	N_Shore
cg09841889	-0.136991	-0.525179	-3.78801	0.000180164	0.00719008	0.564551	0.0593905	chr2	113552033		OpenSea	TRUE
cg10881225	-0.286598	0.0870931	-4.98498	9.98724e-07	0.000245884	5.31624	0.0686793	chr2	9984929	TAF1B	S_Shore
cg11098259	-0.121588	-0.174503	-5.74005	2.13115e-08	2.17257e-05	8.88214	0.0513807	chr15	58430391	AQP9	OpenSea
cg11693709	-0.186209	1.08223	-4.60571	5.85959e-06	0.000765171	3.68699	0.0513868	chr15	40542019	PAK6;PAK6;PAK6	N_Shelf
cg11947187	-0.18828	-1.22504	-4.33212	1.95759e-05	0.00169333	2.58184	0.0532273	chr8	134142317	TG	OpenSea	TRUE
cg12431517	-0.137755	-0.0908018	-4.09282	5.35249e-05	0.00324175	1.66464	0.0546596	chr7	26428084		OpenSea	TRUE
cg12782294	-0.156501	-1.0187	-4.42931	1.28406e-05	0.00127731	2.9676	0.0550231	chr3	171494766	PLD1;PLD1	OpenSea	TRUE
cg13093111	-0.191152	1.11814	-3.67565	0.000276439	0.00939966	0.17861	0.0569384	chr17	66308577	ARSG	OpenSea	TRUE
cg13420364	-0.161912	0.60267	-3.87878	0.000126522	0.00569047	0.884057	0.0603425	chr1	234857659		OpenSea	TRUE
cg13518537	-0.220798	0.599822	-5.03561	7.82026e-07	0.000211148	5.54209	0.0548854	chr8	28618150		OpenSea
cg13591783	-0.150524	-0.841956	-6.18119	1.85958e-09	5.55458e-06	11.1539	0.0514387	chr9	75768868	ANXA1	OpenSea
cg13823964	-0.128408	-0.102889	-4.53128	8.18359e-06	0.000955069	3.38042	0.0514285	chr9	94190932		S_Shelf
cg15012662	-0.295562	0.0485565	-4.39307	1.50402e-05	0.00141598	2.82288	0.103294	chr7	122443513	CADPS2;CADPS2;CADPS2	OpenSea	TRUE
cg15398841	0.269827	-0.347041	3.68435	0.000267519	0.00920334	0.208132	-0.0535427	chr4	74847761	PF4	Island
cg16152753	-0.15116	-0.285294	-4.30874	2.16414e-05	0.00179857	2.49018	0.0577001	chr10	23732088		S_Shelf
cg16349093	-0.123405	-0.17352	-4.46534	1.09615e-05	0.00115436	3.11252	0.0552371	chr5	90485840		OpenSea	TRUE
cg16506970	-0.148497	0.203455	-3.76534	0.000196588	0.00759299	0.485805	0.0603862	chr4	6809109	KIAA0232;KIAA0232	OpenSea	TRUE
cg16709353	-0.186891	0.0181246	-4.75593	2.9466e-06	0.000493768	4.31896	0.0529539	chr11	68856817	TPCN2	OpenSea
cg17226042	-0.175527	0.297713	-4.48239	1.01671e-05	0.00110106	3.18145	0.0533289	chr1	37973652	MEAF6	OpenSea
cg17605604	0.245967	0.000715054	3.8022	0.000170557	0.00693345	0.614032	-0.0589077	chr5	102612899	C5orf30	OpenSea
cg18022036	-0.410422	1.75131	-5.00724	8.97108e-07	0.000229788	5.4153	0.0615821	chr5	19288941		OpenSea
cg18450254	-0.163542	0.109859	-3.82865	0.000153926	0.00646407	0.706734	0.0657254	chr3	64200005	PRICKLE2	OpenSea	TRUE
cg18618429	-0.144159	-0.233419	-4.93667	1.25894e-06	0.000286221	5.10255	0.0543642	chr3	122043865	CSTA	OpenSea
cg18647570	-0.209895	1.7813	-3.90644	0.000113449	0.00532283	0.982789	0.0562831	chr17	41594616	DHX8	OpenSea	TRUE
cg19098932	-0.277762	0.155451	-4.79866	2.41551e-06	0.000435859	4.50192	0.0566683	chr1	2345152	PEX10;PEX10	N_Shore
cg19102955	-0.231586	0.419447	-3.74846	0.000209714	0.00789827	0.427498	0.0821525	chr20	5928064	TRMT6	N_Shelf
cg19283806	-0.209775	0.553521	-3.95191	9.46987e-05	0.0047282	1.14649	0.0618001	chr18	66389420	CCDC102B	OpenSea
cg19510699	-0.362888	1.00812	-6.22555	1.44423e-09	5.01632e-06	11.3897	0.0650833	chr20	1297651	SDCBP2	S_Shelf
cg19690486	-0.429575	1.6527	-5.32366	1.87405e-07	8.52487e-05	6.86382	0.0523208	chr19	14610252		S_Shelf
cg19730972	-0.220596	0.172663	-3.71887	0.000234755	0.00850066	0.325807	0.0505416	chr14	102176671		S_Shelf
cg20102280	-0.21809	0.699953	-4.81107	2.27942e-06	0.000420013	4.55532	0.0564523	chr13	47470793	HTR2A;HTR2A	OpenSea
cg21175246	-0.601318	0.51765	-6.54775	2.21305e-10	1.71871e-06	13.1414	0.0577368	chr14	95964097		OpenSea	TRUE
cg21199922	-0.127755	-0.310071	-5.16218	4.20662e-07	0.000143287	6.11525	0.0526242	chr4	38622735	FLJ13197	OpenSea	TRUE
cg22768222	-0.247059	0.50896	-5.9146	8.25317e-09	1.23261e-05	9.76496	0.0755529	chr6	45383690	RUNX2;RUNX2	N_Shelf
cg23201812	-0.303242	-0.596518	-3.96288	9.06373e-05	0.00459617	1.18624	0.119932	chr11	34771918		OpenSea	TRUE
cg23575688	-0.113461	-0.469189	-5.23982	2.85867e-07	0.000112748	6.47273	0.0504291	chr11	119486443		OpenSea	TRUE
cg23654401	-0.156738	-0.714887	-5.1586	4.28177e-07	0.000144922	6.09887	0.0507448	chr7	55606442	VOPP1	OpenSea	TRUE
cg23696618	-0.107278	-0.00295332	-4.66174	4.54375e-06	0.000653918	3.92063	0.0512487	chr18	61583699	SERPINB10	OpenSea
cg24576298	0.25258	0.795684	3.92077	0.000107189	0.00512647	1.0342	-0.0565912	chr7	108137995	PNPLA8	OpenSea
cg24627299	-0.170479	0.494409	-4.26408	2.61798e-05	0.00203874	2.31632	0.0521278	chr7	116311496	MET;MET	N_Shore
cg25105522	-0.379803	1.43017	-4.73121	3.30353e-06	0.000528493	4.21375	0.0612492	chr17	43355089	MAP3K14	OpenSea	TRUE
cg25278941	-0.138976	-0.339925	-5.70717	2.54188e-08	2.42895e-05	8.71826	0.0540907	chr6	139795527		OpenSea	TRUE
cg25588844	-0.114576	-0.347517	-3.8746	0.000128618	0.00574907	0.869185	0.0534707	chr2	10037561	TAF1B	OpenSea	TRUE
cg25597390	-0.140953	-0.855712	-4.14592	4.29889e-05	0.00281416	1.86414	0.0506637	chr10	5333615		OpenSea	TRUE
cg25771113	-0.131913	-0.484715	-4.0519	6.32757e-05	0.00362634	1.51249	0.0551122	chr3	30140788		OpenSea	TRUE
cg25788793	-0.157634	-0.973836	-5.82584	1.34062e-08	1.73001e-05	9.31336	0.0522299	chr4	10034580	SLC2A9	OpenSea	TRUE
cg26164488	-0.156549	-0.322803	-6.41459	4.84554e-10	2.7978e-06	12.4092	0.0542988	chr2	64440295		OpenSea	TRUE
cg26224018	-0.116455	-0.33734	-4.4231	1.31943e-05	0.00129948	2.94272	0.0526954	chr1	64942153	CACHD1	OpenSea	TRUE
cg26250585	-0.139375	-0.872508	-3.66047	0.000292659	0.00973954	0.127302	0.0505028	chr11	59950745	MS4A6A;MS4A6A;MS4A6A	OpenSea
cg26529712	-0.527306	1.09516	-7.04304	1.08373e-11	5.14343e-07	15.9637	0.0523771	chr19	35399253		S_Shelf
cg26942829	-0.112602	0.0867597	-4.02601	7.02947e-05	0.0038949	1.41692	0.0502392	chr6	13408158	GFOD1	OpenSea	TRUE
cg27262041	-0.16357	0.579851	-3.76817	0.000194462	0.00753882	0.495618	0.0535793	chr11	19654032	NAV2	OpenSea	TRUE

## Sheet: TableS8
Supplementary Table S8:Individuals at the ASD subset harboring denovo pathogenic variants
Sample ID	Location	Gene Symbol	Effect - Impact
1-0589-003	chr11;99819751	CNTN5	Stop Gain-High
	chr14;101983169	DYNC1H1	Missense-Medium, Predicted Splicing-Low
3-0438-000	chr6;33438915	SYNGAP1	Other-Medium
	chr6;33438912	SYNGAP1	Frameshift-High
	chr6;33438909	SYNGAP1	Missense-High, Predicted Splicing-Low
2-1184-003	chr7;100113752	TAF6	Missense-Medium
2-1292-003	chr17;62553665	TLK2	Missense-High, Predicted Splicing-Low
1-0738-003	chr8;99832367	VPS13B	Splice Site-High
11610	2:242186202	HDLBP	missense

## Sheet: TableS9
Supplementary Table S9: The remaining ASD cases with denovo pathogenic variants
Sample ID	Location	Gene Symbol	Effect - Impact
1-0255-003	chr9;37020770	PAX5	Frameshift-High
1-0269-003	chr16;1200374	CACNA1H	Missense-High
1-0303-003	chr5;173890273	CPEB4	Frameshift-High
1-0414-003	chr1;114737438	CSDE1	Predicted Splicing-Medium
	chr7;103565379	RELN	Missense-High
1-0447-003	chr12;2634244	CACNA1C	Predicted Splicing-Medium
1-0458-003	chr20;63407262	KCNQ2	Frameshift-High
1-0458-005	chr7;100684269	GIGYF1	Missense-High
1-0494-003	chr9;128684007	SET	Splice Site-High
1-0494-004	chr9;128684007	SET	Splice Site-High
1-0633-003	chr12;112489104	PTPN11	Missense-High
1-0665-003	chr13;35117475	NBEA	Missense-High
1-0721-003	chr18;44951911	SETBP1	Missense-High
1-0731-003	chr6;33443394	SYNGAP1	Missense-Medium
2-0033-003	chr2;165388679	SCN2A	Frameshift-High
2-0063-003	chr15;52340343	MYO5A	Missense-Medium
2-0272-003	chr20;63406774	KCNQ2	Frameshift-High
2-0319-003	chr9;371546	DOCK8	Frameshift-High
	chr7;152252635	KMT2C	Frameshift-High
2-1152-003	chr2;238262949	PER2	Frameshift-High
	chr4;84683940	WDFY3	Splice Site-High
2-1153-003	chr4;105236333	TET2	Missense-Medium
2-1182-003	chr17;7416933	NLGN2	Missense-High
	chr1;15935727	SPEN	Missense-High
3-0446-000	chr1;15935727	SPEN	Missense-High
2-1166-003	chr1;15931631	SPEN	Stop Gain-High
2-1305-003	chr11;34086376	CAPRIN1	Stop Gain-High
2-1375-003	chr11;126473394	KIRREL3	Missense-High
2-1406-003	chr19;42273364	CIC	Stop Gain-High
2-1440-003	chr1;15935727	SPEN	Missense-High
2-1455-003	chr17;7853369	KDM6B	Missense-Medium
	chr22;50722364	SHANK3	Frameshift-High
2-1567-003	chr11;101583433	TRPC6	Missense-Medium
12130	20:49510028	ADNP	frame-shift
11282	1:155317483	ASH1L	frame-shift
12132	15:25924832	ATP10A	missense
13587	17:16024513	NCOR1	missense
13708	17:60679466	TLK2	missense
11472	20:45875004	ZMYND8	missense

## Sheet: TableS10-Common CNV regions
Supplementary Table S9: Common CNV regions identified in more than one patient in the remianing ASD cases. Each color indicates one overlapping region across different individuals.
Sequencing Platform	Sample ID	Chromosome	START	END	Variant Type	SIZE	cytoband	Gene_symbol
Complete Genomics	2-0323-003	chr19	24203198	24331198	duplication	128000	19p11	-
Complete Genomics	2-0319-003	chr19	24239198	24241198	duplication	2000	19p11	-
Complete Genomics	2-1086-003	chr19	24251198	24263198	duplication	12000	19p11	-
Complete Genomics	1-0458-005	chr19	27521092	27589092	duplication	68000	19q11	-
Complete Genomics	2-0323-003	chr19	27521092	27571092	duplication	50000	19q11	-
Complete Genomics	2-0318-003	chr19	27541092	27549092	duplication	8000	19q11	-
Complete Genomics	2-1086-003	chr19	27541092	27543092	duplication	2000	19q11	-
Complete Genomics	2-0285-003	chr19	27547092	27549092	duplication	2000	19q11	-
Complete Genomics	2-0295-003	chr19	27547092	27549092	duplication	2000	19q11	-
Complete Genomics	2-1086-003	chr19	27557092	27559092	duplication	2000	19q11	-
GC	1-0320-003	chr5	46143898	46145898	duplication	2000	5p11	-
GC	2-0070-003	chr5	46143898	46145898	duplication	2000	5p11	-
GC	2-1086-003	chr5	46305898	46307898	duplication	2000	5p11	-
GC	2-1355-003	chr5	46305898	46307898	duplication	2000	5p11	-
Complete Genomics	1-0494-004	chr7	62923622	62933622	duplication	10000	7q11.21	-
Complete Genomics	1-0320-003	chr7	62931622	62933622	duplication	2000	7q11.21	-
Complete Genomics	2-0285-003	chrX	82546551	82550551	duplication	4000	Xq21.1	-
Complete Genomics	2-1355-003	chrX	82546551	82550551	duplication	4000	Xq21.1	-
Illumina	1-0779-003	chrX	22646201	23812280	deletion	1166080	Xp22.11	PTCHD1-AS|DDX53|PTCHD1|PRDX4|ACOT9|SAT1
Illumina	1-0186-004	chrX	23185883	23353883	deletion	168000	Xp22.11	PTCHD1-AS|PTCHD1
Illumina	1-0779-003	chrX	22646201	23812280	deletion	1166080	Xp22.11	PTCHD1-AS|DDX53|PTCHD1|PRDX4|ACOT9|SAT1
Complete Genomics	2-0068-003	chrX	22933883	22995883	deletion	62000	Xp22.11	PTCHD1-AS
Complete Genomics	1-0232-004	chrY	20074114	20080114	duplication	6000	Yq11.223	-
Complete Genomics	1-0494-004	chrY	20074114	20080114	duplication	6000	Yq11.223	-
